# Supplementary material for: Photosymbiosis shaped animal genome architecture and gene evolution as revealed in giant clams
Source: Commun Biol. 2025 Jan 4;8:7. doi: 10.1038/s42003-024-07423-8 (PMC11700175; doi:10.1038/s42003-024-07423-8)
Supplement: Supplementary file 3 — Supplementary Data 1-12 [file 42003_2024_7423_MOESM3_ESM.xlsx]

## Sheet: Suppl. Data 1
Supplementary Data 1 Selected enriched GO terms from taxon-specific genes and gene families that are unique to the three Tridacna species, compared to thirteen other molluscan species, indicating potential functions related to the symbiotic lifestyle. It’s worth noting that many of these enriched GO terms overlap with those found in Tridacna maxima, as highlighted in Table 1
Function	term	name
Transporters	GO:0032386	regulation of intracellular transport
	GO:0032388	positive regulation of intracellular transport
	GO:0033157	regulation of intracellular protein transport
	GO:0044070;GO:0043269	regulation of ion transport
	GO:0090087;GO:0051223;GO:0070201	regulation of peptide transport
	GO:0090316	positive regulation of intracellular protein transport
	GO:1903793;GO:0043270	positive regulation of ion transport
	GO:0007588	Excretion
Metabolism	GO:1901135	carbohydrate derivative metabolic process
	GO:1901137	carbohydrate derivative biosynthetic process
	GO:1903510	mucopolysaccharide metabolic process
Immunity	GO:0002225;GO:0002760;GO:0002922;GO:0002805;GO:0002807	positive regulation of humoral immune response
	GO:0002684	positive regulation of immune system process
	GO:0002697	regulation of immune effector process
	GO:0002699	positive regulation of immune effector process
	GO:0002700	regulation of production of molecular mediator of immune response
	GO:0002702	positive regulation of production of molecular mediator of immune response
	GO:0002759;GO:0002784	regulation of antimicrobial humoral response
	GO:0002786;GO:0002803;GO:1900426;GO:0002808;GO:0006963	positive regulation of defense response to bacterium
	GO:0002813;GO:0006964;GO:0061057	peptidoglycan recognition protein signaling pathway
	GO:0002831	regulation of response to biotic stimulus
	GO:0002920	regulation of humoral immune response

## Sheet: Suppl. Data 2
Supplementary Data 2: Assessment of Benchmarking Universal Single-Copy Orthologs (BUSCO) completeness for the raw assembly, post-RNA-Seq re-annotation using NCBI data, and after manual curation, with an appendix on manual BLAST results for missing BUSCOs
Assembly	BUSCO database	Completeness	Complete and Single Copy	Complete and Duplicated	Fragmented	Missing
De novo Assembly	Eukaryota	0.773	0.753	0.02	0.067	0.16
De novo + RNAseq	Eukaryota	0.816	0.773	0.043	0.09	0.094
De novo + RNAseq + Manual Curation	Eukaryota	0.953				0.047
Appendix: Manual BLAST Results for Missing BUSCOs
Busco ID	Blast best hit	E-value	Annotation
388820at2759	ANN09607-RA	5.45e-92	WD repeat-containing protein 36
325552at2759	MSTRG.6857.1.p1	1.77e-71	Actin-interactin protein 1
1107630at2759	MSTRG.90472.1.p1	1.13e-45	Dolichyl-phosphate beta-glucosyltransferase
290630at2759	MSTRG.91551.1.p1	2.15e-36	Periodic tryptophan protein 2 homolog
330169at2759	MSTRG.76241.1.p1	1.77e-29	Probable Dol-P-Man:Man(7)GlcNAc(2)-PP-Dol alpha-1,6-mannosyltransferase
1423847at2759	MSTRG.69031.1.p1	2.42e-28	RNA 3'-terminal phosphate cyclase
1173229at2759	MSTRG.92137.2.p1	1.19e-15	WD repeat-containing protein 55
1545004at2759	ANN26525-RA	1.16e-09	Probable small nuclear ribonucleoprotein G
331411at2759	MSTRG.63372.1.p1	6.78e-09	Cleavage stimulation factor subunit 3
937275at2759	ANN01612-RA	8.86e-09	WD repeat-containing protein 61
1538526at2759	MSTRG.2825.1.p1	4.51e-07	60S ribosomal protein L7a
1111142at2759	MSTRG.3214.1.p1	1.49e-06	General transcription factor 3C polypeptide 5
1445102at2759	No Hit	NA	NA
891751at2759	No Hit	NA	NA
1490022at2759	No Hit	NA	NA
768809at2759	No Hit	NA	NA
721605at2759	No Hit	NA	NA
1138059at2759	No Hit	NA	NA
834694at2759	No Hit	NA	NA
1645187at2759	No Hit	NA	NA
918816at2759	No Hit	NA	NA
1251252at2759	No Hit	NA	NA
869548at2759	No Hit	NA	NA
1220881at2759	No Hit	NA	NA

## Sheet: Suppl. Data 3
Supplementary Data 3: Comprehensive list of 122 expanded gene families in Tridacna maxima compared to thirteen other molluscan genomes
OrthoDB Gene Family Description	OrthoDB_ID	COG	GOs_mf	GOs_bp	EC	KEGG_ko	Interpro	Gigantopelta_aegis	Lottia_gigantea	Haliotis_rubra	Ostrea_edulis	Haliotis_rufescens	Biomphalaria_glabrata	Mizuhopecten_yessoensis	Pecten_maximus	Mercenaria_mercenaria	Tridacna_maxima	Crassostrea_gigas	Pomacea_canaliculata	Aplysia_californica	Crassostrea_virginica
methyltransferase N6AMT1-like	10114at6447	J,I,L	GO:0008276	GO:0032259	-	-	IPR002052,IPR004557,IPR007848,IPR029063	1	1	2	0	1	1	1	2	1	27	0	1	0	0
uncharacterized protein LOC124145981 isoform X1	11679at6447	X	GO:0046872	-	-	-	IPR027806	0	1	2	7	7	0	0	0	1	12	0	0	0	3
acyl-coenzyme A thioesterase 1 isoform X1	12845at6447	T,E,Q	GO:0016790	GO:0006637,GO:0006631,GO:0006629	-	-	IPR006862,IPR014940,IPR016662,IPR029058,IPR042490	0	0	3	0	2	0	1	0	0	3	2	1	1	0
putative nuclease HARBI1	14283at6447	-	-	-	-	-	-	10	0	7	9	3	0	0	5	3	13	4	2	0	0
uncharacterized protein K02A2.6-like	14721at6447	-	-	-	-	-	-	0	0	0	7	1	0	1	9	0	8	1	0	0	0
PiggyBac transposable element-derived protein 4, C-terminal zinc-ribbon	15378at6447	-	-	-	-	ko00020,ko00310,ko01200,ko04512,ko04933	IPR032718	2	2	0	3	0	0	3	5	2	10	2	0	11	3
uncharacterized protein LOC117688606	17062at6447	-	-	-	-	-	-	1	0	0	0	0	0	0	2	6	15	2	0	0	1
THAP-type domain-containing protein	17075at6447	X,J	GO:0046872	-	-	-	IPR006612,IPR027805,IPR027806	7	0	3	0	3	0	6	2	3	9	0	0	0	1
uncharacterized protein K02A2.6-like	18062at6447	-	-	-	-	-	-	0	0	1	9	3	0	0	3	4	23	1	0	0	3
uncharacterized protein LOC117691928	18447at6447	-	-	-	-	-	-	3	0	5	3	1	0	0	1	0	6	1	0	0	0
Toll-like receptor	19598at6447	K,T	GO:0003953	GO:0006955,GO:0002224	-	ko03013,ko03015,ko03040	IPR000157,IPR000483,IPR001611,IPR003591,IPR017241,IPR032675,IPR035897	2	0	1	2	3	0	3	3	1	6	5	2	0	13
piggyBac transposable element-derived protein 4-like	19976at6447	-	-	-	-	ko00071,ko00590,ko01212,ko04120	-	0	0	0	1	0	0	0	2	2	12	3	0	3	4
uncharacterized protein LOC117686197	20133at6447	-	-	-	-	-	IPR000953,IPR016197	1	1	1	0	2	0	0	3	2	20	2	0	0	7
uncharacterized protein LOC117689312	21348at6447	-	-	-	-	-	-	0	0	1	6	0	0	0	0	1	10	2	0	0	1
Integrase_H2C2 domain-containing protein	22429at6447	X,L,K	-	GO:0015074	-	-	IPR001584,IPR012337,IPR036397,IPR041588	2	0	0	4	1	7	2	1	0	3	1	0	0	3
HTH CenpB-type DNA-binding domain	23041at6447	L,K	-	-	-	-	IPR004875,IPR006600	7	2	0	0	1	1	0	6	2	7	0	0	1	0
dnaJ homolog subfamily C member 25 homolog	23769at6447	O,K	-	-	-	-	IPR001623,IPR018253,IPR036869,IPR044632	1	1	1	1	1	1	1	1	1	49	1	1	1	1
uncharacterized protein LOC125673150 isoform X3	24152at6447	T,M,O	GO:0043531,GO:0016740	-	-	-	IPR002182,IPR011990,IPR019734,IPR027417	4	0	1	2	2	0	4	0	1	6	1	0	0	2
uncharacterized protein K02A2.6-like	26099at6447	-	-	-	-	-	-	1	0	0	2	12	0	7	3	3	23	4	0	0	2
uncharacterized protein LOC117691868	27081at6447	-	-	-	-	ko00270,ko00511,ko00520,ko00531,ko00562,ko00564,ko00604,ko04070,ko04142	-	0	1	3	5	3	0	0	14	5	9	13	0	0	0
uncharacterized protein LOC117336710	27303at6447	L,K,H	-	-	-	-	IPR012337,IPR043502	9	0	2	0	0	1	3	3	0	3	0	0	0	1
tigger transposable element-derived protein 4-like	27467at6447	L,X	-	-	-	-	IPR004875,IPR006600,IPR009057	3	1	2	0	1	1	0	1	0	7	0	1	0	2
Fibrous sheath-interacting protein 2	28043at6447	-	-	-	-	ko00350,ko00564,ko00565,ko00590,ko00591,ko00592	IPR038891	2	2	2	1	2	2	1	1	1	44	1	1	1	1
uncharacterized protein LOC117688684	28123at6447	-	-	-	-	-	-	1	0	2	3	0	1	2	3	1	5	5	0	0	2
Integrase catalytic domain-containing protein	28294at6447	X,L,K	-	GO:0015074	-	ko04140	IPR001584,IPR012337,IPR036397,IPR041577,IPR041588,IPR043128,IPR043502	0	1	4	9	4	1	0	6	0	6	6	0	2	4
THAP-type domain-containing protein	28367at6447	-	GO:0043565,GO:0046872	GO:0007049	1.11.1.6	ko00380,ko00630,ko01200,ko04146	IPR006612,IPR021896,IPR026516,IPR038441	0	0	4	10	6	1	1	3	1	5	6	2	0	2
YqaJ domain-containing protein	28765at6447	X	-	-	-	ko04330	IPR011335,IPR011604,IPR019080	10	1	2	0	2	0	4	3	2	5	2	0	0	7
P2X purinoceptor 7-like	28999at6447	-	-	-	3.5.99.6	ko00520	-	2	5	1	9	0	2	1	1	1	6	2	0	0	3
uncharacterized protein LOC117692411	29639at6447	-	-	-	-	-	-	6	1	1	4	0	0	0	5	1	3	1	0	0	0
uncharacterized protein LOC117685107	29942at6447	-	-	-	-	ko04120	-	0	1	1	13	5	0	1	5	4	13	10	0	0	4
uncharacterized protein LOC123546442 isoform X1	30193at6447	-	-	GO:0016567	4.6.1.2	ko00230	IPR035983	1	2	1	1	0	0	2	1	1	5	3	0	0	12
dynein heavy chain 2, axonemal	3058at6447	U,L,X	GO:0000166,GO:0003774,GO:0005524,GO:0008569	GO:0007018	-	ko03040	IPR003593,IPR004273,IPR013594,IPR013602,IPR024317,IPR024743,IPR027417,IPR035699,IPR035706,IPR041228,IPR041466,IPR041589,IPR041658,IPR042219,IPR042222,IPR042228,IPR043157,IPR043160	1	1	1	1	1	1	1	1	1	3	9	2	1	1
uncharacterized protein LOC117692043	30840at6447	-	-	-	-	-	-	0	1	7	2	1	0	0	4	2	6	1	0	0	1
Toll-like receptor	30926at6447	K,T	GO:0003953	GO:0002224,GO:0006955	-	-	IPR000157,IPR001611,IPR003591,IPR017241,IPR032675,IPR035897	0	0	5	1	1	1	2	0	2	5	3	0	0	2
LOW QUALITY PROTEIN: uncharacterized protein LOC111123786	30943at6447	-	-	-	-	-	-	2	0	1	1	4	0	7	10	5	17	1	0	0	2
uncharacterized protein K02A2.6-like	31160at6447	-	-	-	-	-	-	2	0	2	17	2	0	0	11	0	5	1	0	0	6
MFS-type transporter clz9-like	31793at6447	-	-	-	-	ko00533,ko04310	IPR004875,IPR006600,IPR009057,IPR036397	8	1	8	8	11	0	1	2	11	61	4	0	0	2
HTH psq-type domain-containing protein	32067at6447	K,X	-	-	-	-	IPR006600,IPR007889,IPR009057	3	1	1	0	1	2	0	3	9	13	0	0	5	0
uncharacterized protein LOC117328408	32189at6447	-	-	GO:0019073	4.1.2.13	ko00010,ko00030,ko00051,ko01200,ko01230	IPR003389,IPR027417	0	3	1	0	2	0	2	2	11	15	3	0	0	0
uncharacterized protein LOC117685924	32307at6447	-	-	-	-	-	-	5	0	2	1	2	0	1	3	7	75	2	0	0	5
uncharacterized protein LOC125673011 isoform X1	32654at6447	-	-	-	-	-	-	0	1	5	17	0	0	1	2	0	5	2	0	0	14
uncharacterized protein LOC110459377 isoform X1	33050at6447	X,V,O	-	-	-	ko00520,ko04130,ko04140,ko04142	-	2	5	0	1	4	0	6	5	11	20	15	1	0	2
uncharacterized protein LOC117344897	33368at6447	-	-	-	-	-	-	2	0	3	8	1	0	1	4	1	7	0	0	0	1
uncharacterized protein LOC117317002	33716at6447	-	-	-	-	-	-	3	0	9	0	17	0	1	1	0	4	0	0	1	0
Thrombospondin type-1 (TSP1) repeat	33822at6447	X	-	-	-	-	IPR000884,IPR011050,IPR012334,IPR036383	0	1	0	1	1	0	4	0	0	4	0	1	0	0
uncharacterized protein LOC111137633 isoform X1	33924at6447	-	-	GO:0016567	2.5.1.6	ko00270,ko01230	IPR035983	4	1	2	1	1	0	0	3	0	8	4	0	0	8
uncharacterized protein LOC117690745 isoform X1	34112at6447	-	-	-	-	ko04144,ko03060,ko04080,ko04141	-	1	0	2	0	2	0	2	2	6	13	21	0	0	3
uncharacterized protein LOC117326432	34321at6447	-	-	-	-	-	-	0	0	0	0	3	0	0	1	5	27	1	0	0	0
uncharacterized protein LOC117693065	34558at6447	-	GO:0004190,GO:0016787	GO:0006508	-	ko03040	IPR001969,IPR001995,IPR021109	1	3	0	5	0	0	8	3	5	25	4	0	0	1
Zinc finger, CCHC-type	34709at6447	-	GO:0008270	-	-	-	IPR001878,IPR026523,IPR036875	3	3	3	1	8	0	0	1	1	6	3	0	0	1
uncharacterized protein LOC117688728 isoform X1	35370at6447	-	-	-	-	ko00561,ko00830	-	0	0	0	2	1	0	1	1	4	16	2	0	0	0
calmodulin-A-like	37654at6447	-	-	-	-	-	-	0	0	1	0	1	0	0	0	0	23	0	0	0	0
uncharacterized protein LOC111120401	39624at6447	-	-	-	-	-	-	0	0	6	0	2	0	0	0	6	9	0	0	0	2
Integrase catalytic domain-containing protein	40235at6447	X,L,K	-	GO:0015074	-	-	IPR001584,IPR012337,IPR036397	0	5	0	1	0	1	0	0	0	6	4	0	0	3
techylectin-5A-like isoform X1	40739at6447	-	-	-	-	-	-	0	0	1	0	1	0	0	0	0	17	0	0	0	0
Dynein heavy chain	45446at6447	-	GO:0008569,GO:0045505,GO:0051959	GO:0007018	-	ko04142	IPR026983,IPR041228,IPR043160	0	1	1	0	0	4	0	0	0	5	0	0	1	1
Toll-like receptor	45939at6447	T,K	GO:0003953	GO:0002224,GO:0006955	-	-	IPR000157,IPR017241,IPR035897	0	1	0	2	0	0	0	0	0	8	0	0	0	4
uncharacterized protein LOC125378866	47130at6447	-	-	-	-	-	-	0	0	2	0	4	0	0	0	0	12	0	0	0	0
uncharacterized protein LOC117691890	47134at6447	-	-	-	-	-	IPR004244	2	7	0	5	0	0	5	8	5	68	2	1	0	3
uncharacterized protein LOC110457888	47172at6447	-	-	-	-	-	-	0	1	1	0	0	0	6	0	1	8	0	0	0	0
uncharacterized protein LOC124290995	47331at6447	-	-	-	-	-	-	0	0	2	0	1	0	0	0	0	14	0	0	0	0
uncharacterized protein LOC124147973	47549at6447	-	-	-	-	-	-	0	0	1	0	1	0	0	0	0	25	0	0	0	0
uncharacterized protein LOC124148440	48006at6447	-	-	-	-	-	-	0	0	1	0	1	0	0	0	0	27	0	0	0	0
SCAN domain-containing protein 3-like	48412at6447	-	-	-	-	-	-	10	0	2	0	1	0	0	0	1	6	0	0	1	0
uncharacterized protein LOC123548956 isoform X1	48737at6447	-	-	-	-	-	-	0	0	1	0	0	0	1	5	11	20	1	0	0	0
uncharacterized protein LOC111132588	48905at6447	-	-	-	-	-	-	0	0	0	0	1	0	0	0	5	33	0	0	0	5
Zinc finger, CCHC-type	49480at6447	-	GO:0008270	-	-	-	IPR001878,IPR036875	0	0	0	0	0	4	0	0	0	46	0	0	0	0
uncharacterized protein LOC117318991	49712at6447	-	-	-	-	-	IPR043502	1	11	0	1	0	0	0	2	8	32	0	0	0	0
uncharacterized protein LOC117319182	49966at6447	-	-	-	-	-	-	1	0	0	0	0	0	0	3	0	15	0	0	0	0
uncharacterized protein LOC109618898 isoform X1	50013at6447	-	-	-	-	ko04141,ko04320	-	0	0	2	0	3	0	1	0	2	11	9	0	0	2
uncharacterized protein LOC106013070	50031at6447	-	-	-	-	-	-	0	0	0	0	0	0	0	0	6	25	0	0	2	0
Retrotrans_gag domain-containing protein	51187at6447	-	-	-	-	-	IPR005162	0	2	0	0	0	0	0	0	0	11	4	0	0	1
uncharacterized protein LOC117339481	51205at6447	-	-	-	-	-	-	0	0	0	0	2	0	2	13	0	70	0	0	0	0
uncharacterized protein LOC110457537	51296at6447	-	-	-	-	-	-	0	0	0	0	1	0	2	0	0	12	0	0	0	0
uncharacterized protein LOC106880825	51337at6447	X,V,O	-	-	-	-	IPR000477	0	0	0	0	0	1	0	0	0	17	0	0	1	0
uncharacterized protein LOC124273952	51595at6447	-	-	-	-	-	-	0	0	1	3	0	0	0	0	0	8	0	0	0	0
Zinc finger, PHD-type	51630at6447	-	GO:0046872	-	-	-	IPR001965,IPR011011,IPR013083,IPR019786	1	3	0	0	0	0	0	0	0	53	0	0	0	0
uncharacterized protein LOC106011201	51787at6447	-	-	-	-	-	-	0	0	0	0	0	0	0	0	0	47	0	0	5	0
uncharacterized protein LOC121381768	51863at6447	L,A	GO:0003824	-	-	ko00531,ko04142	IPR005135,IPR036691	1	3	0	1	0	0	0	0	0	12	0	0	0	0
uncharacterized protein LOC125659912 isoform X1	52046at6447	L,A	GO:0003824	-	-	ko00240	IPR005135,IPR036691	0	8	0	4	0	0	0	1	7	42	0	0	0	2
SWIM-type domain-containing protein	52261at6447	L,K	GO:0008270	-	-	-	IPR007527,IPR011604	1	1	0	0	0	0	0	4	1	16	2	0	0	0
ATP-dependent DNA helicase	52269at6447	L,K	GO:0000166,GO:0005524,GO:0016787,GO:0140603	GO:0000723,GO:0006281,GO:0006310,GO:0032508	3.6.4.12	ko04350	IPR010285,IPR027417	0	0	0	0	0	2	0	0	0	26	1	0	3	0
uncharacterized protein LOC117686855	52746at6447	-	-	-	-	-	-	1	0	0	1	0	0	0	0	0	33	2	0	0	0
uncharacterized protein LOC123558532	53160at6447	-	-	-	-	-	-	0	1	1	0	0	0	0	0	4	26	0	0	0	0
uncharacterized protein LOC123546472	53251at6447	-	-	-	-	-	IPR004244	0	2	1	0	1	0	1	0	2	93	0	0	0	0
hypothetical protein	53454at6447	-	-	-	-	-	-	0	1	0	0	0	0	0	0	1	23	0	0	0	0
uncharacterized protein LOC101845256	53967at6447	-	-	-	-	-	-	3	0	3	0	0	0	0	0	0	13	0	0	1	0
Winged helix-like DNA-binding domain superfamily	54120at6447	-	-	GO:0006334	-	-	IPR005818,IPR005819,IPR036388,IPR036390	0	0	0	0	0	0	1	0	0	33	0	0	1	0
uncharacterized protein LOC117689840	54387at6447	-	-	-	-	-	-	0	0	1	1	0	0	0	0	0	43	1	1	0	2
uncharacterized protein LOC111108436 isoform X1	54415at6447	-	-	-	-	-	-	0	0	0	0	2	0	0	0	0	7	0	0	0	2
uncharacterized protein LOC117683203	54557at6447	-	-	-	-	ko03013	-	0	4	0	1	0	0	0	0	11	29	1	0	0	2
uncharacterized protein LOC121368025	55239at6447	-	-	-	-	-	-	2	0	0	0	0	0	0	0	0	18	0	0	1	0
uncharacterized protein LOC121379631	55241at6447	-	-	-	-	-	-	1	2	0	0	0	0	0	0	1	57	0	0	0	0
uncharacterized protein LOC124114075	55295at6447	-	-	-	-	-	-	0	0	1	0	2	0	0	0	0	15	0	0	0	0
uncharacterized protein LOC123530580	55717at6447	-	-	-	-	-	-	0	0	1	0	0	0	0	0	4	18	0	0	0	0
uncharacterized protein LOC121377989	55831at6447	-	-	-	-	-	-	1	0	0	0	0	0	0	0	3	25	0	0	0	0
uncharacterized protein LOC117686225	56145at6447	-	-	-	-	-	-	0	0	2	6	3	0	0	1	4	10	2	0	0	2
uncharacterized protein LOC121379557	56196at6447	-	-	-	-	-	-	1	0	0	1	0	0	0	0	0	51	0	0	0	0
Reverse transcriptase domain-containing protein	56202at6447	X,V,O	-	-	-	-	IPR000477	0	2	1	0	0	0	0	0	1	49	0	0	0	0
baculoviral IAP repeat-containing protein 3-like	56851at6447	-	-	-	-	-	-	1	0	0	0	5	0	0	0	0	3	0	0	0	0
EGF-like domain-containing protein 2	56883at6447	-	-	-	-	-	-	7	0	0	0	1	0	0	0	0	8	0	3	0	0
uncharacterized protein LOC121374179 isoform X1	56941at6447	-	-	-	-	-	-	3	0	0	2	0	0	0	0	4	26	0	0	0	0
uncharacterized protein LOC117687528	57130at6447	-	-	-	-	-	-	0	0	0	2	1	0	0	1	0	5	3	1	0	0
Glycosyltransferase family 92	57308at6447	M,G	-	-	-	-	IPR008166,IPR043502	0	2	0	0	0	0	0	0	0	15	2	0	0	0
uncharacterized protein LOC117684176 isoform X1	57419at6447	-	-	-	-	-	-	0	0	1	1	0	0	0	0	0	9	4	0	0	0
serine/threonine-protein phosphatase 6 regulatory ankyrin repeat subunit B-like isoform X1	57550at6447	-	-	-	-	-	-	0	0	1	0	0	0	0	0	0	9	0	0	0	1
Chromo domain-containing protein	57563at6447	-	GO:0008270	-	-	-	-	0	2	0	0	0	0	0	1	0	15	0	0	0	0
Endonuclease/exonuclease/phosphatase	57651at6447	L,A	-	-	-	-	IPR036691	0	3	0	0	0	0	0	0	1	18	0	0	0	0
uncharacterized protein LOC106884454	57715at6447	-	-	-	-	-	-	0	0	1	0	0	0	0	0	0	35	0	0	0	0
uncharacterized protein LOC106068749	57813at6447	L,K	-	GO:0090502	-	-	IPR002156,IPR012337,IPR036397	2	0	0	0	0	3	0	0	0	76	0	0	0	0
uncharacterized protein LOC106014013	57853at6447	-	-	-	-	-	-	0	0	0	0	0	0	0	0	8	56	0	0	11	0
hypothetical protein	57888at6447	-	-	-	-	-	-	0	1	0	0	0	0	2	0	0	12	0	0	0	0
uncharacterized protein LOC115231293	57928at6447	-	-	-	-	-	-	0	0	3	0	0	0	0	0	0	35	0	0	0	0
hypothetical protein	57964at6447	-	-	-	-	-	IPR021109	0	2	0	0	0	0	0	0	0	23	1	0	0	0
uncharacterized protein LOC117331249	58135at6447	-	-	-	-	-	IPR036691	0	1	0	0	0	0	0	3	0	22	0	0	0	0
uncharacterized protein LOC111138397	58195at6447	-	-	-	-	-	-	0	0	1	0	11	0	0	0	2	32	0	0	0	2
uncharacterized protein LOC117692033	6944at6447	-	-	-	-	ko04141	-	3	0	1	4	0	0	0	0	4	35	4	0	0	0
uncharacterized protein LOC111137575 isoform X1	7435at6447	-	GO:0003824	-	2.4.2.-	ko00260,ko00290,ko00480,ko00590,ko00980,ko00982,ko01200,ko01230,ko04120,ko04137,ko04141,obi01100	IPR004245,IPR017850	0	0	0	8	0	11	7	10	2	7	6	0	0	5
THAP-type domain-containing protein	7458at6447	X	GO:0046872	-	-	-	IPR006612,IPR027806	1	0	4	24	3	0	1	1	4	18	3	3	0	5
uncharacterized protein LOC117315536	8280at6447	-	-	-	-	-	-	6	0	2	2	7	0	0	1	2	46	0	0	0	1
Adenosylmethionine decarboxylase	878at6447	-	GO:0004014	GO:0006596,GO:0006597,GO:0008295	-	-	IPR001985,IPR016067,IPR018166	1	1	1	1	1	1	1	1	1	21	1	1	1	1
filamin-C-like	9091at6447	-	GO:0051015,GO:0003779	GO:0030036	-	ko04144	IPR001298,IPR001589,IPR001715,IPR013783,IPR014756,IPR017868,IPR036872,IPR044801	1	1	1	1	1	1	1	1	1	21	2	1	2	1

## Sheet: Suppl. Data 4
Supplementary Data 4: Comprehensive list of 85 contracted gene families in Tridacna maxima compared to thirteen other molluscan genomes
OrthoDB Gene Family Description	OrthoDB_ID	COG	GOs_mf	GOs_bp	EC	KEGG_ko	Interpro	Gigantopelta_aegis	Lottia_gigantea	Haliotis_rubra	Ostrea_edulis	Haliotis_rufescens	Biomphalaria_glabrata	Mizuhopecten_yessoensis	Pecten_maximus	Mercenaria_mercenaria	Tridacna_maxima	Crassostrea_gigas	Pomacea_canaliculata	Aplysia_californica	Crassostrea_virginica
tyrosinase-like protein	10061at6447	-	GO:0046872,GO:0016491	GO:0055114,GO:0015671	-	-	IPR002227,IPR008922,IPR028999,IPR036848	2	1	1	0	2	3	0	0	16	0	0	2	2	0
alpha-(1,3)-fucosyltransferase C-like	14521at6447	-	GO:0016740,GO:0008417	GO:0036065	-	ko00480,ko00590,ko00980,ko00982,ko04080,ko04122	IPR001503,IPR031481,IPR038577	2	4	8	4	7	1	8	5	10	0	3	2	2	2
scavenger receptor class F member 1-like	14640at6447	T	-	-	-	ko04145	IPR000742	2	2	8	8	14	1	12	6	10	0	13	5	0	8
Leucine-rich repeat	14692at6447	K,X,M	-	-	-	-	IPR001611,IPR003591,IPR032675	0	3	8	9	3	2	3	2	10	0	5	2	1	5
uncharacterized protein LOC125657180 isoform X1	14743at6447	T	-	-	-	-	IPR031569	0	1	7	18	10	10	4	4	8	0	9	1	9	25
uncharacterized protein LOC112561731 isoform X1	14978at6447	-	-	-	-	-	-	5	13	9	0	13	6	9	11	11	0	1	5	6	1
complement C1q-like protein 4	15212at6447	P,K	-	-	-	ko00620,ko04120	IPR001073,IPR008983	1	1	1	9	2	1	10	8	17	0	10	3	1	7
PiggyBac transposable element-derived protein	15592at6447	-	-	-	-	-	IPR029526	6	0	3	3	6	2	6	14	6	0	1	1	6	8
Carbohydrate sulfotransferase	17484at6447	H,M,G	GO:0008146,GO:0016740	-	2.8.2.-	-	IPR005331,IPR018011	2	1	9	4	13	5	19	17	19	1	4	5	8	4
tripartite motif-containing protein 2-like	17860at6447	O,T,G	GO:0008270	-	-	-	IPR000315,IPR011042	3	4	15	13	15	0	5	2	19	0	9	1	1	12
C-type lectin domain-containing protein	18058at6447	Q,U,M	-	-	-	ko02010	IPR001304,IPR016186,IPR016187,IPR018378	1	2	4	1	5	7	3	2	11	0	8	3	1	3
interferon-induced protein 44	18465at6447	J,D,L	GO:0005525	-	-	-	IPR006571,IPR027417	3	4	7	14	2	0	5	14	29	1	27	0	0	26
solute carrier family 22 member 21	18479at6447	G,P,E	-	-	-	-	IPR005828,IPR005829,IPR020846,IPR036259	3	8	14	9	15	3	10	9	11	0	3	3	10	3
ferric-chelate reductase 1	18566at6447	-	GO:0016491	GO:0055114	-	ko00280,ko04144	IPR002861,IPR005018,IPR006593,IPR042307	6	4	6	7	6	9	10	7	10	0	7	7	3	11
neutral cholesterol ester hydrolase 1-like	21269at6447	I,P,G,E	GO:0016787	-	-	-	IPR013094,IPR017157,IPR029058	2	4	9	7	7	3	6	7	8	0	4	2	6	4
perlucin-like	21316at6447	Q,M,U	-	-	-	-	IPR001304,IPR016186,IPR016187	10	3	4	12	10	9	6	10	12	0	12	5	5	13
DBH-like monooxygenase protein 1	21464at6447	C,O	GO:0016715,GO:0003824,GO:0005507,GO:0004497,GO:0004500	GO:0055114	-	-	IPR000323,IPR000945,IPR008977,IPR014784,IPR024548,IPR036939	4	8	12	9	10	16	7	5	8	0	6	7	6	5
E3 ubiquitin-protein ligase TRIM33-like	2193at6447	O,T,K	GO:0008270	-	-	-	IPR000315,IPR011042	2	1	6	23	3	0	19	8	49	0	26	4	0	68
Mitochondria-eating protein	22107at6447	-	-	GO:0035694,GO:0033554	-	-	IPR026169,IPR031981	1	1	1	1	1	3	1	1	61	1	1	1	1	3
fibronectin type III domain-containing protein 2	22676at6447	X,G,M	-	-	-	-	IPR003961,IPR013783,IPR036116	4	4	5	3	4	0	3	4	10	0	4	9	1	3
NXPE family member 4-like	23108at6447	-	-	-	-	-	IPR014756,IPR026845	4	13	25	0	37	13	25	18	23	0	0	4	11	0
fMet-Leu-Phe receptor-like	24408at6447	-	-	-	-	ko00532	IPR000276,IPR017452	0	0	8	5	7	2	9	8	10	0	9	0	0	11
complement C1q tumor necrosis factor-related protein 6-like	24729at6447	P,K	-	-	-	ko00310	IPR001073,IPR008983	0	0	6	15	5	0	2	2	12	0	13	4	0	8
uncharacterized protein LOC111111813 isoform X1	25049at6447	T,X,M	GO:0005524	GO:0006468	-	ko04136,ko04140	IPR000719,IPR000742,IPR001245,IPR003961,IPR011009,IPR013783,IPR036116	5	0	10	4	9	0	3	1	17	0	11	4	0	11
C-type lectin mannose-binding isoform-like	25341at6447	Q,M,U	-	-	-	-	IPR001304,IPR016186,IPR016187	16	7	12	5	15	4	6	8	5	0	11	7	4	10
uncharacterized protein LOC105343599 isoform X1	26117at6447	-	-	-	-	ko04142	-	0	0	6	6	0	0	2	3	10	0	18	0	0	22
Toll-like receptor	26369at6447	K,T	GO:0003953	GO:0002224,GO:0006955	-	-	IPR000157,IPR001611,IPR003591,IPR017241,IPR032675,IPR035897	3	6	5	4	9	1	1	2	7	0	9	3	1	5
Mab-21 domain-containing protein	26422at6447	-	-	-	-	-	IPR024810	0	0	0	6	0	1	3	5	14	0	1	1	1	3
Toll-like receptor	26472at6447	K,T	GO:0003953	GO:0002224,GO:0006955,GO:0002755,GO:0050707	-	ko04310,ko04330	IPR000157,IPR001611,IPR003591,IPR017241,IPR032675,IPR035897	11	3	18	7	11	11	3	7	5	0	1	0	13	2
beta-1,3-galactosyltransferase 1	27023at6447	M	GO:0016758,GO:0008378	-	-	ko00601,obi01100	IPR002659	3	4	2	9	4	1	6	6	17	1	6	1	1	5
fucolectin	27354at6447	G,O,T	-	-	3.4.19.12	ko00190,ko03040	IPR008979	9	8	7	8	11	3	1	0	9	0	16	1	0	7
heavy metal-binding protein HIP-like	27590at6447	P,K	-	-	2.4.1.-	ko00280,ko00533,ko03030,ko03410,ko03420,ko03430	IPR001073,IPR008983	2	0	3	22	4	6	8	8	10	0	13	5	0	9
basement membrane-specific heparan sulfate proteoglycan core protein-like	28541at6447	M,K,G	-	-	-	-	IPR003598,IPR003599,IPR007110,IPR013783,IPR036179	5	1	3	1	2	2	8	2	4	0	3	18	0	6
complement C1q tumor necrosis factor-related protein 4-like	29578at6447	P,K	-	-	-	-	IPR001073,IPR008983	1	0	2	15	4	2	11	12	20	0	18	5	1	20
Ankyrin repeat	29882at6447	T,M	-	-	-	-	IPR002110,IPR020683,IPR036770	23	6	43	24	38	19	9	21	7	0	13	11	3	19
deoxynucleoside triphosphate triphosphohydrolase SAMHD1-like	30041at6447	T,K,J	-	-	-	-	IPR003607,IPR006674	3	2	4	1	4	4	2	2	14	0	7	4	2	6
complement C1q tumor necrosis factor-related protein 2-like	30070at6447	P,K	-	-	-	ko00230,ko03010,ko04120,M00546	IPR001073,IPR008983	1	0	3	11	4	0	2	2	23	0	8	1	0	12
fibrinogen C domain-containing protein 1-like	30088at6447	D	-	-	-	ko04330	IPR002181,IPR014716,IPR036056	7	2	1	5	4	0	7	4	19	0	2	3	0	1
short-chain collagen C4	30448at6447	-	-	-	-	ko00250,ko04146	-	2	1	5	3	6	0	6	7	16	0	5	11	0	2
jerky protein homolog-like	30525at6447	K,X	-	-	-	-	IPR004875,IPR007889,IPR009057	8	0	2	2	2	1	0	3	30	0	2	0	1	1
uncharacterized protein LOC105339898 isoform X1	30611at6447	-	GO:0004197	GO:0006508	-	ko04310	IPR001309,IPR002138,IPR002398,IPR015917,IPR029030	0	0	1	2	1	0	5	6	10	0	7	0	0	10
Nuclear apoptosis-inducing factor 1	31082at6447	-	-	-	-	-	IPR028002	10	6	9	4	7	0	4	5	10	0	20	8	1	44
kelch-like protein 28	31144at6447	K,T	-	-	-	ko04933	IPR000210,IPR011333	1	0	3	4	3	0	4	2	15	0	4	3	0	1
baculoviral IAP repeat-containing protein 3 isoform X1	31280at6447	T	GO:0046872	-	-	-	IPR001370	3	1	2	4	3	7	2	2	7	0	9	4	0	9
CUB domain-containing protein	31283at6447	O,Z,D	-	-	1.4.3.-	ko00020,ko00630,ko01200,ko01230,ko04320,ko04330	IPR000859,IPR035914	4	6	4	1	5	10	8	4	7	0	2	8	2	3
FTP domain-containing protein	31445at6447	G,O	-	-	-	-	IPR000421,IPR003609,IPR006585,IPR008979	11	5	17	9	19	4	2	2	4	0	20	7	1	5
carcinoembryonic antigen-related cell adhesion molecule 5	31626at6447	X,G,M	-	-	-	ko00220,ko00250,ko00471,ko00910,ko01200,ko04120	IPR003599,IPR007110,IPR013783,IPR036179	15	8	5	7	2	4	7	12	13	0	11	1	0	12
complement C1q tumor necrosis factor-related protein 2-like	31792at6447	P,K	-	-	2.7.1.40	ko00010,ko00230,ko00500,ko00620,ko01200,ko01230,ko04070	IPR001073,IPR008983	1	1	0	10	2	1	2	6	13	0	15	3	0	15
complement C1q tumor necrosis factor-related protein 2	31903at6447	P,K	-	-	-	ko03010	IPR001073,IPR008983	0	1	0	11	0	0	12	15	10	0	14	0	0	22
uncharacterized protein LOC117692971	32284at6447	-	-	-	-	-	-	0	0	1	26	0	0	1	14	6	0	37	0	0	19
Immunoglobulin-like domain	32364at6447	X,G,M	-	-	2.7.-.-	ko00562,ko04070,ko04145	IPR003598,IPR003599,IPR007110,IPR013783,IPR036179	6	8	7	2	10	4	3	9	6	0	1	12	0	0
sushi, von Willebrand factor type A, EGF and pentraxin domain-containing protein 1	32889at6447	H,P	-	-	-	ko00512,obi01100	IPR000436,IPR035976	7	3	8	3	7	0	4	2	12	0	2	1	1	3
uncharacterized protein LOC111124575 isoform X1	32933at6447	-	-	-	-	ko00071,ko00520,ko00592,ko01040,ko01212,ko04146	IPR003323,IPR024810,IPR038765	0	0	6	15	4	0	7	3	8	0	19	0	0	19
uncharacterized protein LOC117693165	33094at6447	-	-	-	-	ko00480,ko00980,ko00982,ko03010	IPR005312	1	2	0	3	0	0	0	2	47	0	3	0	0	3
zinc finger MYM-type protein 2-like	33309at6447	-	-	GO:0051607	-	ko04080	IPR021893	2	6	3	5	10	1	4	4	8	0	1	0	1	3
uncharacterized protein LOC111112767 isoform X1	33597at6447	-	-	-	-	ko00511,ko00520,ko00531,ko00604,ko04142	-	1	3	0	22	2	0	4	15	12	0	17	0	0	10
uncharacterized protein LOC111124809 isoform X1	33651at6447	-	-	-	-	-	IPR011010	2	1	0	31	1	0	4	12	8	0	20	0	0	24
GTPase IMAP family member 4	33664at6447	T,J,M	GO:0000166,GO:0005525	-	-	-	IPR006703,IPR027417,IPR045058	13	15	11	10	11	16	15	6	11	1	21	16	9	36
uncharacterized protein LOC117688916	33779at6447	-	-	-	-	ko04150,ko04320	-	2	0	1	9	4	0	0	1	19	0	5	0	0	1
receptor-type tyrosine-protein phosphatase epsilon	33815at6447	T	GO:0004725	GO:0006470,GO:0035335,GO:0016311	-	-	IPR000242,IPR000387,IPR003595,IPR029021	3	3	3	9	4	12	5	5	4	0	12	2	0	4
adhesion G protein-coupled receptor B1-like	33940at6447	X	GO:0008061	GO:0006030	-	ko00260,ko00350,ko00360,ko00410	IPR000884,IPR036383	8	6	4	2	9	4	3	3	9	0	10	0	1	10
multiple epidermal growth factor-like domains protein 11	34071at6447	G,O	-	-	-	-	-	14	9	19	18	18	15	11	9	15	0	17	7	2	23
uncharacterized protein LOC111119378 isoform X1	34124at6447	-	-	-	-	ko00240,ko00983	IPR009003,IPR043504	1	0	2	5	2	0	10	4	16	0	8	0	0	10
THAP-type domain-containing protein	34184at6447	-	GO:0043565,GO:0046872	-	-	ko00510,ko02010,ko04080,ko04142,ko04146	IPR006612	2	4	0	8	1	6	1	2	7	0	26	1	7	11
ATP-dependent DNA helicase pif1-like	34330at6447	-	-	-	-	-	IPR025476	0	0	0	4	5	2	1	15	27	0	24	0	0	16
multiple epidermal growth factor-like domains protein 11	34460at6447	X,G,M	-	-	-	-	-	10	6	24	26	21	23	2	1	15	0	38	10	1	25
neural cell adhesion molecule 1-like	34480at6447	X,G,M	-	-	-	ko04145	IPR003598,IPR003599,IPR007110,IPR013098,IPR013783,IPR036179	21	12	9	17	9	4	6	10	18	0	30	4	0	27
fucolectin-like	34556at6447	G,O	-	-	-	-	IPR006585,IPR008979	5	6	15	6	18	7	3	1	21	0	17	5	0	2
protein mono-ADP-ribosyltransferase PARP14-like isoform X1	34749at6447	J,L	-	-	2.4.2.-	ko00330,ko00590,ko00980	IPR043472	5	1	2	5	1	1	3	3	10	0	5	2	0	5
multiple epidermal growth factor-like domains protein 10	34783at6447	G,O	-	-	-	-	IPR000742,IPR008979	8	7	17	46	10	12	8	5	3	0	18	5	0	24
Leucine-rich repeat	34957at6447	K,T	-	-	-	ko04142,ko04144	IPR001611,IPR003591,IPR032675	3	3	4	7	3	2	1	1	13	0	3	1	1	1
multiple epidermal growth factor-like domains protein 10	35043at6447	-	GO:0005044	-	-	-	IPR000742	7	4	28	3	15	6	5	4	5	0	11	3	3	19
baculoviral IAP repeat-containing protein 7-like	35220at6447	T	GO:0046872	-	-	ko00350,ko03013,ko04141,ko04142	IPR001841,IPR013083	3	3	4	6	1	10	4	8	14	0	8	7	7	4
uncharacterized protein LOC125649345 isoform X1	35282at6447	H,P	GO:0046872	GO:0016567	-	-	IPR002035,IPR010606,IPR036465,IPR037252	0	0	20	9	19	0	10	7	14	1	24	4	0	23
monocarboxylate transporter 12-like isoform X1	35457at6447	G,P,E	-	-	1.1.1.22,2.3.-.-	ko00040,ko00053,ko00520,ko00563,ko03440,ko04144,ko04330	IPR011701,IPR020846,IPR036259	7	9	5	0	5	0	12	6	13	0	3	0	2	1
uncharacterized protein LOC109617665 isoform X1	35577at6447	-	-	-	-	ko04141	-	1	0	6	3	8	0	5	2	28	0	2	0	0	6
carcinoembryonic antigen-related cell adhesion molecule 5-like	35614at6447	M,G	-	-	-	-	IPR003598,IPR003599,IPR007110,IPR013098,IPR013783,IPR036179	8	2	10	6	10	0	9	16	10	0	9	8	0	10
IgGFc-binding protein	35619at6447	-	-	-	-	ko04120	IPR035234	3	3	11	10	10	2	2	2	7	0	4	1	1	8
uncharacterized protein LOC105345671 isoform X1	35740at6447	-	-	-	3.2.2.27	ko03410	-	6	0	3	10	3	0	2	2	10	0	15	0	0	15
uncharacterized protein LOC117692514	35762at6447	-	-	-	-	ko00600,ko04150	-	0	11	9	2	4	0	4	5	12	0	14	0	3	3
E3 SUMO-protein ligase KIAA1586-like	4183at6447	L,K,H	-	-	-	ko04145	IPR012337,IPR025398	5	0	5	7	0	0	0	4	13	0	5	0	0	1
T-cell-specific guanine nucleotide triphosphate-binding protein 2-like	46175at6447	-	-	-	-	-	-	7	0	2	0	3	0	0	0	52	1	0	0	0	0
uncharacterized protein LOC105333981 isoform X1	6147at6447	-	-	-	-	-	-	0	0	0	3	1	0	1	2	15	0	5	0	0	6
heat shock 70 kDa protein 12B-like	635at6447	-	-	-	-	-	IPR043129	1	1	1	1	1	1	1	1	38	0	1	1	1	3
C-type lectin domain family 4 member E	7966at6447	Q,U,M	-	-	-	ko04144,ko04320,ko04330	IPR001304,IPR016186,IPR016187	3	3	5	9	6	8	5	7	10	0	8	4	4	9

## Sheet: Suppl. Data 5
Supplementary Data 5: Comprehensive list of 39 expanded gene families in Tridacna compared to thirteen other molluscan genomes, identified using OrthoFinder pipeline. Only gene families contained more than 1 gene in all three Tridacna species are selected.
OrthoFinder Gene Family Description	familyID	triCro	triGig	triMax	aplCal	bioGla	craGig	craVir	gigAeg	halRub	halRuf	lotGig	merMer	mizYes	ostEdu	pecMax	pomCan
methylated histone binding	OG0002166	17	2	35	0	0	0	0	0	0	0	0	0	0	0	0	0
C1q domain	OG0006261	15	6	8	0	0	0	0	0	0	0	0	0	0	0	0	0
Immunoglobulin C1-set domain	OG0002304	42	3	7	0	0	0	0	0	0	0	0	0	0	0	0	0
ADP-D-ribose binding	OG0013241	7	3	6	0	0	0	0	0	0	0	0	0	0	0	0	0
7 transmembrane receptor (rhodopsin family)	OG0015874	3	2	6	0	0	0	0	0	0	0	0	0	0	0	0	0
Baculoviral inhibition of apoptosis protein repeat	OG0014130	7	2	5	0	0	0	0	0	0	0	0	0	0	0	0	0
Chromosome X open reading frame 38	OG0015166	6	2	4	0	0	0	0	0	0	0	0	0	0	0	0	0
protein tyrosine phosphatase activity	OG0016649	3	3	4	0	0	0	0	0	0	0	0	0	0	0	0	0
ATP binding	OG0014608	4	6	3	0	0	0	0	0	0	0	0	0	0	0	0	0
calcium ion binding	OG0015156	4	5	3	0	0	0	0	0	0	0	0	0	0	0	0	0
Complement factor	OG0015860	4	4	3	0	0	0	0	0	0	0	0	0	0	0	0	0
Poly (ADP-ribose) polymerase	OG0016636	3	4	3	0	0	0	0	0	0	0	0	0	0	0	0	0
V-rel reticuloendotheliosis viral oncogene homolog	OG0016640	5	2	3	0	0	0	0	0	0	0	0	0	0	0	0	0
mRNA pseudouridine synthesis	OG0016654	5	2	3	0	0	0	0	0	0	0	0	0	0	0	0	0
Zinc finger protein	OG0017620	3	3	3	0	0	0	0	0	0	0	0	0	0	0	0	0
Neuronal acetylcholine receptor subunit alpha-5	OG0018855	2	3	3	0	0	0	0	0	0	0	0	0	0	0	0	0
interleukin-11-mediated signaling pathway	OG0020427	2	2	3	0	0	0	0	0	0	0	0	0	0	0	0	0
Zinc-finger associated domain (zf-AD)	OG0020441	2	2	3	0	0	0	0	0	0	0	0	0	0	0	0	0
Mab-21	OG0020446	2	2	3	0	0	0	0	0	0	0	0	0	0	0	0	0
divergent subfamily of APPLE domains	OG0012761	7	8	2	0	0	0	0	0	0	0	0	0	0	0	0	0
symporter activity	OG0013669	2	11	2	0	0	0	0	0	0	0	0	0	0	0	0	0
symporter activity	OG0015155	8	2	2	0	0	0	0	0	0	0	0	0	0	0	0	0
MAPEG family	OG0015163	5	5	2	0	0	0	0	0	0	0	0	0	0	0	0	0
calcium ion binding	OG0017605	4	3	2	0	0	0	0	0	0	0	0	0	0	0	0	0
endothelial regulator	OG0017606	5	2	2	0	0	0	0	0	0	0	0	0	0	0	0	0
7 transmembrane receptor (rhodopsin family)	OG0017622	4	3	2	0	0	0	0	0	0	0	0	0	0	0	0	0
Nephrosis 1, congenital, Finnish type (nephrin)	OG0018842	4	2	2	0	0	0	0	0	0	0	0	0	0	0	0	0
Src homology 3 domains	OG0018844	2	4	2	0	0	0	0	0	0	0	0	0	0	0	0	0
Crisp	OG0018846	3	3	2	0	0	0	0	0	0	0	0	0	0	0	0	0
Sushi, von Willebrand factor type A, EGF and pentraxin	OG0020418	3	2	2	0	0	0	0	0	0	0	0	0	0	0	0	0
Laminin G domain	OG0020429	3	2	2	0	0	0	0	0	0	0	0	0	0	0	0	0
Oxidoreductase activity, acting on single donors with incorporation of molecular oxygen, incorporation of two atoms of oxygen	OG0020442	3	2	2	0	0	0	0	0	0	0	0	0	0	0	0	0
endopeptidase inhibitor activity	OG0020475	3	2	2	0	0	0	0	0	0	0	0	0	0	0	0	0
hydrogen peroxide catabolic process	OG0020486	3	2	2	0	0	0	0	0	0	0	0	0	0	0	0	0
Acyl-ACP thioesterase	OG0022664	2	2	2	0	0	0	0	0	0	0	0	0	0	0	0	0
chitin binding. It is involved in the biological process described with chitin metabolic process	OG0022710	2	2	2	0	0	0	0	0	0	0	0	0	0	0	0	0
mRNA, complete cds	OG0022714	2	2	2	0	0	0	0	0	0	0	0	0	0	0	0	0
Calcium ion binding	OG0022729	2	2	2	0	0	0	0	0	0	0	0	0	0	0	0	0

## Sheet: Suppl. Data 6
Supplementary Data 6: Comprehensive list of 39 contracted gene families in Tridacna compared to thirteen other molluscan genomes, identified using OrthoDB pipeline
OrthoDB Gene Family Description	OrthoDB_ID	COG	GOs_mf	GOs_bp	EC	KEGG_ko	Interpro	Gigantopelta_aegis	Lottia_gigantea	Octopus_sinensis	Haliotis_rubra	Ostrea_edulis	Octopus_bimaculoides	Haliotis_rufescens	Biomphalaria_glabrata	Mizuhopecten_yessoensis	Pecten_maximus	Mercenaria_mercenaria	Crassostrea_gigas	Pomacea_canaliculata	Aplysia_californica	Crassostrea_virginica	Tridacna_crocea	Tridacna_gigas	Tridacna_maxima
scavenger receptor class F member 1-like	14640at6447	T	-	-	-	ko04145	IPR000742	2	2	0	8	8	0	14	1	12	6	10	13	5	0	8	0	0	0
complement C1q-like protein 4	15212at6447	P,K	-	-	-	ko00620,ko04120	IPR001073,IPR008983	1	1	1	1	9	1	2	1	10	8	17	10	3	1	7	0	0	0
PiggyBac transposable element-derived protein	15592at6447	-	-	-	-	-	IPR029526	6	0	1	3	3	0	6	2	6	14	6	1	1	6	8	0	0	0
tripartite motif-containing protein 2-like	17860at6447	O,T,G	GO:0008270	-	-	-	IPR000315,IPR011042	3	4	2	15	13	2	15	0	5	2	19	9	1	1	12	0	0	0
C-type lectin domain-containing protein	18058at6447	Q,U,M	-	-	-	ko02010	IPR001304,IPR016186,IPR016187,IPR018378	1	2	0	4	1	0	5	7	3	2	11	8	3	1	3	0	0	0
solute carrier family 22 member 21	18479at6447	G,P,E	-	-	-	-	IPR005828,IPR005829,IPR020846,IPR036259	3	8	0	14	9	0	15	3	10	9	11	3	3	10	3	1	1	0
perlucin-like	21316at6447	Q,M,U	-	-	-	-	IPR001304,IPR016186,IPR016187	10	3	1	4	12	1	10	9	6	10	12	12	5	5	13	0	0	0
E3 ubiquitin-protein ligase TRIM33-like	2193at6447	O,T,K	GO:0008270	-	-	-	IPR000315,IPR011042	2	1	1	6	23	1	3	0	19	8	49	26	4	0	68	0	0	0
NXPE family member 4-like	23108at6447	-	-	-	-	-	IPR014756,IPR026845	4	13	0	25	0	0	37	13	25	18	23	0	4	11	0	0	1	0
uncharacterized protein LOC111111813 isoform X1	25049at6447	T,X,M	GO:0005524	GO:0006468	-	ko04136,ko04140	IPR000719,IPR000742,IPR001245,IPR003961,IPR011009,IPR013783,IPR036116	5	0	0	10	4	0	9	0	3	1	17	11	4	0	11	0	0	0
Toll-like receptor	26472at6447	K,T	GO:0003953	GO:0002224,GO:0006955,GO:0002755,GO:0050707	-	ko04310,ko04330	IPR000157,IPR001611,IPR003591,IPR017241,IPR032675,IPR035897	11	3	3	18	7	0	11	11	3	7	5	1	0	13	2	0	0	0
fucolectin	27354at6447	G,O,T	-	-	3.4.19.12	ko00190,ko03040	IPR008979	9	8	0	7	8	0	11	3	1	0	9	16	1	0	7	0	0	0
heavy metal-binding protein HIP-like	27590at6447	P,K	-	-	2.4.1.-	ko00280,ko00533,ko03030,ko03410,ko03420,ko03430	IPR001073,IPR008983	2	0	0	3	22	0	4	6	8	8	10	13	5	0	9	0	0	0
complement C1q tumor necrosis factor-related protein 4-like	29578at6447	P,K	-	-	-	-	IPR001073,IPR008983	1	0	0	2	15	0	4	2	11	12	20	18	5	1	20	0	0	0
baculoviral IAP repeat-containing protein 7-like	29877at6447	T	GO:0046872	-	-	-	IPR001370	0	8	2	10	3	1	14	10	0	0	7	6	0	2	5	0	0	0
Ankyrin repeat	29882at6447	T,M	-	-	-	-	IPR002110,IPR020683,IPR036770	23	6	19	43	24	4	38	19	9	21	7	13	11	3	19	0	0	0
Nuclear apoptosis-inducing factor 1	31082at6447	-	-	-	-	-	IPR028002	10	6	2	9	4	1	7	0	4	5	10	20	8	1	44	0	0	0
FTP domain-containing protein	31445at6447	G,O	-	-	-	-	IPR000421,IPR003609,IPR006585,IPR008979	11	5	0	17	9	0	19	4	2	2	4	20	7	1	5	0	0	0
carcinoembryonic antigen-related cell adhesion molecule 5	31626at6447	X,G,M	-	-	-	ko00220,ko00250,ko00471,ko00910,ko01200,ko04120	IPR003599,IPR007110,IPR013783,IPR036179	15	8	0	5	7	0	2	4	7	12	13	11	1	0	12	0	0	0
complement C1q tumor necrosis factor-related protein 2	31903at6447	P,K	-	-	-	ko03010	IPR001073,IPR008983	0	1	0	0	11	0	0	0	12	15	10	14	0	0	22	0	0	0
Immunoglobulin-like domain	32364at6447	X,G,M	-	-	2.7.-.-	ko00562,ko04070,ko04145	IPR003598,IPR003599,IPR007110,IPR013783,IPR036179	6	8	0	7	2	0	10	4	3	9	6	1	12	0	0	0	0	0
uncharacterized protein LOC117693165	33094at6447	-	-	-	-	ko00480,ko00980,ko00982,ko03010	IPR005312	1	2	0	0	3	0	0	0	0	2	47	3	0	0	3	0	0	0
zinc finger MYM-type protein 2-like	33309at6447	-	-	GO:0051607	-	ko04080	IPR021893	2	6	0	3	5	0	10	1	4	4	8	1	0	1	3	0	0	0
GTPase IMAP family member 4	33664at6447	T,J,M	GO:0000166,GO:0005525	-	-	-	IPR006703,IPR027417,IPR045058	13	15	0	11	10	0	11	16	15	6	11	21	16	9	36	1	1	1
adhesion G protein-coupled receptor B1-like	33940at6447	X	GO:0008061	GO:0006030	-	ko00260,ko00350,ko00360,ko00410	IPR000884,IPR036383	8	6	0	4	2	0	9	4	3	3	9	10	0	1	10	0	0	0
multiple epidermal growth factor-like domains protein 11	34071at6447	G,O	-	-	-	-	-	14	9	0	19	18	0	18	15	11	9	15	17	7	2	23	0	0	0
THAP-type domain-containing protein	34184at6447	-	GO:0043565,GO:0046872	-	-	ko00510,ko02010,ko04080,ko04142,ko04146	IPR006612	2	4	0	0	8	0	1	6	1	2	7	26	1	7	11	0	0	0
multiple epidermal growth factor-like domains protein 11	34460at6447	X,G,M	-	-	-	-	-	10	6	2	24	26	3	21	23	2	1	15	38	10	1	25	0	0	0
neural cell adhesion molecule 1-like	34480at6447	X,G,M	-	-	-	ko04145	IPR003598,IPR003599,IPR007110,IPR013098,IPR013783,IPR036179	21	12	0	9	17	0	9	4	6	10	18	30	4	0	27	0	0	0
fucolectin-like	34556at6447	G,O	-	-	-	-	IPR006585,IPR008979	5	6	1	15	6	0	18	7	3	1	21	17	5	0	2	0	0	0
multiple epidermal growth factor-like domains protein 10	34783at6447	G,O	-	-	-	-	IPR000742,IPR008979	8	7	1	17	46	3	10	12	8	5	3	18	5	0	24	0	0	0
multiple epidermal growth factor-like domains protein 10	35043at6447	-	GO:0005044	-	-	-	IPR000742	7	4	0	28	3	0	15	6	5	4	5	11	3	3	19	0	0	0
Neurotransmitter-gated ion-channel	35207at6447	X,E	GO:0005216,GO:0005230	GO:0006811	-	ko00563	IPR006201,IPR006202,IPR018000,IPR036734	6	0	0	2	2	0	5	3	2	4	9	2	0	4	5	0	0	0
baculoviral IAP repeat-containing protein 7-like	35220at6447	T	GO:0046872	-	-	ko00350,ko03013,ko04141,ko04142	IPR001841,IPR013083	3	3	3	4	6	2	1	10	4	8	14	8	7	7	4	0	0	0
monocarboxylate transporter 12-like isoform X1	35457at6447	G,P,E	-	-	1.1.1.22,2.3.-.-	ko00040,ko00053,ko00520,ko00563,ko03440,ko04144,ko04330	IPR011701,IPR020846,IPR036259	7	9	5	5	0	6	5	0	12	6	13	3	0	2	1	0	0	0
carcinoembryonic antigen-related cell adhesion molecule 5-like	35614at6447	M,G	-	-	-	-	IPR003598,IPR003599,IPR007110,IPR013098,IPR013783,IPR036179	8	2	1	10	6	1	10	0	9	16	10	9	8	0	10	0	0	0
IgGFc-binding protein	35619at6447	-	-	-	-	ko04120	IPR035234	3	3	0	11	10	0	10	2	2	2	7	4	1	1	8	0	0	0
uncharacterized protein LOC117692514	35762at6447	-	-	-	-	ko00600,ko04150	-	0	11	0	9	2	0	4	0	4	5	12	14	0	3	3	0	0	0

## Sheet: Suppl. Data 7 
Supplementary Data 7: Summary of functions of 5742 novel genes in Tridacna maxima. Those genes are unique to the species and not assigned to any gene families.
emapper Annotation	Count
NA	4145
K02A2.6-like	90
transposition, RNA-mediated	54
DDE superfamily endonuclease	38
Integrase core domain	37
Reverse transcriptase (RNA-dependent DNA polymerase)	34
protein heterodimerization activity	28
Ribonuclease H protein	21
SCAN domain	18
Pao retrotransposon peptidase	17
phospholipid scrambling	15
protein phosphatase regulator activity	15
retrotransposable element Tf2 155 kDa protein type 1-like	14
ATP-dependent microtubule motor activity, minus-end-directed	11
Belongs to the helicase family	9
ATPase activity, coupled to transmembrane movement of substances	8
chromatin organization	8
DNA replication initiation	7
hydrolase activity, acting on ester bonds	7
neurotransmitter:sodium symporter activity	7
positive regulation of TOR signaling	7
CRAL/TRIO domain	6
steroid hormone mediated signaling pathway	6
translation initiation factor activity	6
zinc finger	6
7 transmembrane receptor (rhodopsin family)	5
Glycosyltransferase sugar-binding region containing DXD motif	5
ankyrin repeat and SOCS	5
cytoskeleton organization	5
inositol 1,4,5-trisphosphate-sensitive calcium-release channel activity	5
myoblast fusion	5
nuclease activity	5
nucleic acid binding	5
DNA-dependent protein kinase activity	4
EF-hand domain	4
Heat shock 70 kDa protein 12A-like	4
Histone H1-delta-like	4
Histone H2A	4
Jerky protein homolog-like	4
PNMA	4
Phytanoyl-CoA dioxygenase (PhyH)	4
phosphatidylinositol phospholipase C activity	4
post-chaperonin tubulin folding pathway	4
telomerase activity	4
Belongs to the PI3 PI4-kinase family	3
Belongs to the sodium neurotransmitter symporter (SNF) (TC 2.A.22) family	3
C-type lectin (CTL) or carbohydrate-recognition domain (CRD)	3
CH-like domain in sperm protein	3
Catalytic activity. It is involved in the biological process described with nucleoside metabolic process	3
Control of topological states of DNA by transient breakage and subsequent rejoining of DNA strands. Topoisomerase II makes double-strand breaks	3
DNA binding	3
DNA integration	3
DNA-directed 5'-3' RNA polymerase activity	3
Glutathione S-transferase, C-terminal domain	3
It is involved in the biological process described with regulation of sequence-specific DNA binding transcription factor activity	3
MBOAT, membrane-bound O-acyltransferase family	3
Methyltransferase domain	3
Protein of unknown function (DUF1759)	3
Structural component of the gap junctions	3
Transposase IS4	3
WD domain, G-beta repeat	3
alpha-1,6-mannosylglycoprotein 6-beta-N-acetylglucosaminyltransferase activity	3
calcium ion binding	3
cell wall polysaccharide biosynthetic process	3
heavy chain	3
helix-turn-helix, Psq domain	3
mannosyl-inositol phosphorylceramide biosynthetic process	3
oxidation-reduction process	3
perineurial glial growth	3
phosphatidylinositol-3,4,5-trisphosphate binding	3
protein transport to vacuole involved in ubiquitin-dependent protein catabolic process via the multivesicular body sorting pathway	3
queuine tRNA-ribosyltransferase activity	3
regulation of cell growth	3
regulation of cellular component size	3
regulation of vesicle fusion	3
ribosomal protein import into nucleus	3
scavenger receptor activity	3
signal transduction involved in intra-S DNA damage checkpoint	3
ubiquitin-protein transferase activity	3
26S proteasome non-ATPase regulatory subunit 14	2
5-methyltetrahydrofolate--homocysteine methyltransferase	2
AMP-binding enzyme	2
ATP binding. It is involved in the biological process described with protein phosphorylation	2
ATPases associated with a variety of cellular activities	2
B-Box-type zinc finger	2
Belongs to the TRAFAC class myosin-kinesin ATPase superfamily. Kinesin family	2
Belongs to the TRAFAC class myosin-kinesin ATPase superfamily. Myosin family	2
Belongs to the cation transport ATPase (P-type) (TC 3.A.3) family. Type IV subfamily	2
Belongs to the peptidase C19 family	2
C2 domain	2
Cadherins are calcium-dependent cell adhesion proteins	2
Calmodulin	2
Carboxylesterase family	2
Catalyzes the attachment of alanine to tRNA(Ala) in a two-step reaction alanine is first activated by ATP to form Ala- AMP and then transferred to the acceptor end of tRNA(Ala). Also edits incorrectly charged tRNA(Ala) via its editing domain	2
Catenin (cadherin-associated protein), beta 1	2
DNA replication proofreading	2
DNA-dependent RNA polymerase catalyzes the transcription of DNA into RNA using the four ribonucleoside triphosphates as substrates	2
ERCC excision repair 4, endonuclease catalytic subunit	2
Fibrinogen-related domains (FReDs)	2
Fibronectin type 3 domain	2
GPI anchor biosynthetic process	2
Importin	2
Importin 9	2
Inhibitor of Apoptosis domain	2
Innexin	2
L-xylulose reductase	2
Major Vault Protein repeat	2
Multidrug resistance-associated protein	2
N-terminal region of glycosyl transferase group 7	2
NACHT domain	2
Nck-associated protein 1	2
Neuronal acetylcholine receptor subunit	2
Neuronal acetylcholine receptor subunit alpha-6	2
Neurotransmitter-gated ion-channel ligand binding domain	2
Nuclear pore complex protein	2
Protein heterodimerization activity	2
Protein kinase C conserved region 2 (CalB)	2
Rab guanyl-nucleotide exchange factor activity	2
Receptor family ligand binding region	2
Short calmodulin-binding motif containing conserved Ile and Gln residues.	2
Sorbitol dehydrogenase	2
Staphylococcal nuclease	2
Transferase activity, transferring glycosyl groups. It is involved in the biological process described with carbohydrate metabolic process	2
Transposase	2
Unc-45 homolog	2
Urease alpha-subunit, N-terminal domain	2
Vacuolar Protein	2
Von Willebrand factor A	2
WD repeat and FYVE	2
Zinc ion binding	2
[heparan sulfate]-glucosamine 3-sulfotransferase 1 activity	2
activity. It is involved in the biological process described with microtubule-based movement	2
acyl-CoA oxidase activity	2
axoneme assembly	2
beta-tubulin binding	2
calcium-transporting ATPase activity	2
calmodulin	2
caveola assembly	2
cell projection organization	2
coiled-coil domain-containing protein 108	2
collagen-activated tyrosine kinase receptor signaling pathway	2
cysteine biosynthetic process from serine	2
cytoskeletal anchoring at nuclear membrane	2
dehydrogenase E1 and transketolase domain containing 1	2
diacylglycerol binding	2
dolichyl-diphosphooligosaccharide-protein glycotransferase activity	2
dolichyl-phosphate-mannose-protein mannosyltransferase activity	2
extracellularly glutamate-gated ion channel activity	2
gamma-aminobutyric acid:sodium symporter activity	2
glutamine	2
glycine dehydrogenase (decarboxylating) activity	2
guanyl-nucleotide exchange factor activity	2
helicase activity	2
heme binding	2
insulin receptor signaling pathway via phosphatidylinositol 3-kinase	2
intraciliary transport	2
mRNA transport	2
magnesium ion binding	2
nuclear receptor transcription coactivator activity	2
peptidyl-dipeptidase activity	2
phosphatidylinositol dephosphorylation	2
polypeptide N-acetylgalactosaminyltransferase activity	2
potassium channel regulator activity	2
propionate transmembrane transporter activity	2
protein antigen binding	2
protein domain specific binding	2
protein serine threonine kinase activity. It is involved in the biological process described with protein phosphorylation	2
protein serine/threonine kinase activity	2
regulation of ARF protein signal transduction	2
regulation of axon guidance	2
regulation of phospholipid translocation	2
rho guanine nucleotide exchange factor	2
serine C-palmitoyltransferase activity	2
starch binding. It is involved in the biological process described with lipid metabolic process	2
stress response to cadmium ion	2
structural constituent of cuticle	2
thiol-dependent ubiquitin-specific protease activity	2
translation initiation factor binding	2
vesicle docking involved in exocytosis	2
von Willebrand factor (vWF) type A domain	2
(3S)-citramalyl-CoA lyase activity	1
1,4-alpha-glucan branching enzyme activity	1
1-acylglycerol-3-phosphate O-acyltransferase activity	1
1-phosphatidylinositol-4-phosphate 3-kinase activity	1
17-alpha-hydroxyprogesterone aldolase activity	1
26S proteasome non-ATPase regulatory subunit	1
3',5'-cyclic-GMP phosphodiesterase activity	1
3-hydroxyacyl-[acyl-carrier-protein] dehydratase activity	1
3-kinase catalytic subunit beta	1
4-coumarate--CoA ligase 1-like	1
4-hydroxybenzoate decaprenyltransferase activity	1
5-methyltetrahydrofolate-dependent methyltransferase activity	1
7 transmembrane receptor (Secretin family)	1
A Receptor for Ubiquitination Targets	1
A domain family that is part of the cupin metalloenzyme superfamily.	1
A helicase nuclease that prepares dsDNA breaks (DSB) for recombinational DNA repair. Binds to DSBs and unwinds DNA via a highly rapid and processive ATP-dependent bidirectional helicase activity. Unwinds dsDNA until it encounters a Chi (crossover hotspot instigator) sequence from the 3' direction. Cuts ssDNA a few nucleotides 3' to the Chi site. The properties and activities of the enzyme are cha…	1
ABC transporter	1
ABC transporter transmembrane region	1
ABC-2 type transporter	1
ADP-ribosylglycohydrolase	1
AFG1-like ATPase	1
ARF GTPase activator activity. It is involved in the biological process described with regulation of ARF GTPase activity	1
ATP-binding cassette sub-family A	1
ATP-binding cassette sub-family B	1
ATP-binding cassette, sub-family B (MDR TAP), member 4	1
ATP-binding cassette, subfamily B (MDR TAP), member	1
ATP-dependent 3'-5' RNA helicase activity	1
ATP-dependent RNA helicase	1
ATP-dependent RNA helicase activity	1
ATPase activity, coupled to transmembrane movement of ions, rotational mechanism	1
ATPase. Has a role at an early stage in the morphogenesis of the spore coat	1
ATPsynthase alpha/beta subunit N-term extension	1
Acetyl-CoA carboxylase	1
Acetylcholine receptor subunit beta	1
Acetyltransferase (GNAT) family	1
Aconitase C-terminal domain	1
Actin	1
Activating signal cointegrator 1 complex subunit	1
Adenylate kinase	1
Aldehyde dehydrogenase 6 family member A1	1
Aldehyde dehydrogenase 7 family member A1	1
Alkyl sulfatase dimerisation	1
Alpha mannosidase middle domain	1
Angiotensin-converting enzyme	1
Ankyrin repeat domain 27 (VPS9 domain)	1
Ankyrin repeat domain-containing protein 53	1
Ankyrin repeats (many copies)	1
Annexin repeats	1
Anoctamin	1
Apolipoprotein	1
Armadillo/beta-catenin-like repeats	1
Arylsulfatase	1
Aspartate aminotransferase	1
Astacin (Peptidase family M12A)	1
Autophagy-related protein 3	1
BCL2-associated X protein	1
Baculoviral inhibition of apoptosis protein repeat	1
Bardet-Biedl syndrome 5 protein	1
Belongs to the AAA ATPase family	1
Belongs to the AB hydrolase superfamily. Lipase family	1
Belongs to the DEAD box helicase family	1
Belongs to the FBPase class 1 family	1
Belongs to the MIP aquaporin (TC 1.A.8) family	1
Belongs to the MYST (SAS MOZ) family	1
Belongs to the TRAFAC class dynamin-like GTPase superfamily. Dynamin Fzo YdjA family	1
Belongs to the WD repeat SEC13 family	1
Belongs to the adenylyl cyclase class-4 guanylyl cyclase family	1
Belongs to the aldehyde dehydrogenase family	1
Belongs to the carnitine choline acetyltransferase family	1
Belongs to the class I-like SAM-binding methyltransferase superfamily. rRNA adenine N(6)-methyltransferase family	1
Belongs to the class-I aminoacyl-tRNA synthetase family	1
Belongs to the cyclin family	1
Belongs to the glycosyl hydrolase 30 family	1
Belongs to the glycosyl hydrolase family 6	1
Belongs to the ligand-gated ion channel (TC 1.A.9) family	1
Belongs to the peptidase C1 family	1
Belongs to the peptidase C14A family	1
Belongs to the peptidase S1 family	1
Belongs to the peptidase S33 family	1
Belongs to the peptidase S8 family	1
Belongs to the short-chain dehydrogenases reductases (SDR) family	1
Belongs to the small GTPase superfamily. Arf family	1
Belongs to the sodium solute symporter (SSF) (TC 2.A.21) family	1
Belongs to the sterol desaturase family	1
Beta chain spectrin	1
Beta-lactamase	1
Betaine--homocysteine S-methyltransferase 1-like	1
C-terminal domain of apextrin	1
C-terminal region of aryl-sulfatase	1
C-terminus of histone H2A	1
C-type lectin domain family 3 member A	1
CAAX-box protein maturation	1
CCR4-NOT transcription complex subunit 10	1
CCR4-NOT transcription complex, subunit 11	1
CD109 antigen-like	1
COG0318 Acyl-CoA synthetases (AMP-forming) AMP-acid ligases II	1
CRAL/TRIO, N-terminal domain	1
Cadherin repeats.	1
Cadherin-like	1
Calcium ion binding	1
Calmodulin Cam1	1
Calmodulin-like protein	1
Calponin homology domain	1
Carbonic anhydrase	1
Cartilage acidic protein	1
Casein kinase I isoform	1
Catalytic activity	1
Catalyzes a 2-step reaction, involving the ATP-dependent carboxylation of the covalently attached biotin in the first step and the transfer of the carboxyl group to pyruvate in the second	1
Catalyzes the ATP-dependent amination of UTP to CTP with either L-glutamine or ammonia as the source of nitrogen	1
Catalyzes the exchange of an acyl for a long-chain alkyl group and the formation of the ether bond in the biosynthesis of ether phospholipids	1
Catalyzes the reduction of fatty acyl-CoA to fatty alcohols	1
Centromere protein J	1
Centrosomal protein	1
Cholinergic receptor, nicotinic, alpha 3 (neuronal)	1
Chymotrypsin-like elastase family, member 1	1
Cilia and flagella associated protein 61	1
Coiled-coil domain-containing protein 162-like	1
Coiled-coil domain-containing protein 39	1
Coiled-coil domain-containing protein 77	1
Common central domain of tyrosinase	1
Converts alpha-aldose to the beta-anomer	1
Cop9 signalosome complex subunit	1
Cyclic AMP receptor-like protein	1
Cyclin-dependent kinase	1
Cysteine-type peptidase activity. It is involved in the biological process described with proteolysis	1
Cytochrome P450, family 2, subfamily U, polypeptide 1	1
Cytochrome b-561 / ferric reductase transmembrane domain.	1
DBH-like monooxygenase protein 1	1
DEAD H (Asp-Glu-Ala-Asp His) box helicase 11	1
DNA mismatch repair protein, C-terminal domain	1
DNA polymerase	1
DNA polymerase binding	1
DNA polymerase epsilon catalytic subunit	1
DNA polymerase type B, organellar and viral	1
DNA topoisomerase type I activity	1
DNA-binding transcription factor activity	1
DNA-directed DNA polymerase activity	1
DNA/RNA non-specific endonuclease	1
DPH6 homolog (S. cerevisiae)	1
Ddb1 and cul4 associated factor 13	1
Dehydrogenase reductase SDR family member	1
Diacylglycerol kinase	1
Diacylglycerol kinase, epsilon	1
Disco-interacting protein 2 homolog	1
Disintegrin and metalloproteinase domain-containing protein	1
Domain of Unknown Function (DUF1081)	1
Domain of Unknown Function (DUF913)	1
Domain of unknown function (DUF4440)	1
Domain of unknown function (DUF4537)	1
Dpy-30 motif	1
Dynein regulatory complex subunit 7	1
E3 ubiquitin protein ligase 4	1
E3 ubiquitin-protein ligase	1
EF hand	1
Enabled homolog	1
Endonuclease-reverse transcriptase	1
Endonuclease/Exonuclease/phosphatase family	1
Exportin, tRNA (nuclear export receptor for tRNAs)	1
F-box only protein 9	1
FAT atypical cadherin 4	1
FAT tumor suppressor homolog 1a	1
FERM N-terminal domain	1
FORKHEAD	1
Farnesyltransferase, CAAX box, beta	1
Fibrinogen beta and gamma chains, C-terminal globular domain	1
Fibroblast growth factor receptor 4	1
Filamin-type immunoglobulin domains	1
Flavin-binding monooxygenase-like	1
Functions in nuclear protein import as an adapter protein for nuclear receptor KPNB1. Binds specifically and directly to substrates containing either a simple or bipartite NLS motif. Docking of the importin substrate complex to the nuclear pore complex (NPC) is mediated by KPNB1 through binding to nucleoporin FxFG repeats and the complex is subsequently translocated through the pore by an energy …	1
G protein pathway suppressor 1	1
G-protein coupled GABA receptor activity. It is involved in the biological process described with G-protein coupled receptor signaling pathway	1
G-protein coupled receptor activity	1
G-quadruplex DNA unwinding	1
GMC oxidoreductase	1
GPI ethanolamine phosphate transferase 1	1
GTPase activator activity	1
GTPase activity	1
Gem nuclear organelle associated protein 2	1
Glucosaminyl (N-acetyl) transferase 3, mucin type	1
Glucoside xylosyltransferase	1
Glucosylceramidase activity. It is involved in the biological process described with sphingolipid metabolic process	1
Glutaminase	1
Glutamine amidotransferases class-II	1
Glutamine synthetase, beta-Grasp domain	1
Glycerate kinase	1
Glycine-rich domain-containing protein-like	1
Glycosyl hydrolase catalytic core	1
Glycosyl hydrolase family 9	1
Glycosyl transferase family 41	1
Glycosyltransferase that generates the core 1 O-glycan Gal-beta1-3GalNAc-alpha1-Ser Thr (T antigen), which is a precursor for many extended O-glycans in glycoproteins	1
Golgi organization	1
Golgi to endosome transport	1
Growth factor independent 1B	1
HD domain containing 3	1
HECT-domain (ubiquitin-transferase)	1
Heparan-alpha-glucosaminide N-acetyltransferase	1
Herpesvirus alkaline exonuclease	1
Hippocalcin	1
Histone acetylation protein	1
Histone acetyltransferase activity. It is involved in the biological process described with	1
Histone-lysine N-methyltransferase	1
Hormone receptor domain	1
Hydrolase	1
Hydrolytic ATP binding site of dynein motor region D1	1
Hydrolyzes ATP, and can also hydrolyze GTP with lower efficiency. Has lower affinity for GTP	1
Immunoglobulin C-2 Type	1
Immunoglobulin like	1
Importin 11	1
Integrin, beta 2	1
Intermediate filament tail domain-containing protein	1
Intraflagellar transport protein 172 homolog	1
Intraflagellar transport protein 20	1
Involved in the biosynthesis of the osmoprotectant glycine betaine. Catalyzes the oxidation of choline to betaine aldehyde and betaine aldehyde to glycine betaine at the same rate	1
Ion channel regulatory protein UNC-93	1
Ion transport protein	1
Ion transport protein N-terminal	1
Isocitrate/isopropylmalate dehydrogenase	1
It is involved in the biological process described with	1
It is involved in the biological process described with histone lysine methylation	1
It is involved in the biological process described with proteolysis	1
It is involved in the biological process described with receptor-mediated endocytosis	1
It is involved in the biological process described with signal transduction	1
It is involved in the biological process described with transmembrane transport	1
JUN kinase kinase kinase activity	1
KAP family P-loop domain	1
Kelch-like protein 17	1
LMBR1 domain containing 1	1
Laminin, alpha 2	1
Leucine rich repeat	1
Leucine rich repeat containing 43	1
Lipase (class 3)	1
Lysocardiolipin acyltransferase 1	1
Lytic polysaccharide mono-oxygenase, cellulose-degrading	1
MHC class II protein binding, via antigen binding groove	1
MIPC synthase subunit (SurA)	1
Macrophage mannose receptor 1-like	1
Maintenance of mitochondrial structure and function	1
Major Facilitator Superfamily	1
Male germ cell-associated kinase	1
Mannosidase, alpha, class 2A, member 1	1
Mannosyl-oligosaccharide glucosidase	1
May act as a scaffolding protein within caveolar membranes. Interacts directly with G-protein alpha subunits and can functionally regulate their activity	1
May play a role in anchoring the cytoskeleton to the plasma membrane	1
Mediates the voltage-dependent sodium ion permeability of excitable membranes	1
Membrane-associated ring finger (C3HC4) 6	1
Methionine biosynthesis protein MetW	1
Methylcrotonoyl-CoA carboxylase	1
Methyltransferase FkbM domain	1
Microsomal glutathione S-transferase	1
Mitochondrial calcium uniporter	1
Mitogen-activated protein kinase kinase kinase kinase	1
Multiple inositol polyphosphate	1
Myotubularin protein	1
N-acetylgalactosamine-6-sulfatase activity	1
N-acetylmuramoyl-L-alanine amidase activity. It is involved in the biological process described with peptidoglycan catabolic process	1
N-acetyltransferase activity	1
NAD(P)H oxidase activity	1
NEUZ	1
NFX1-type zinc finger-containing protein	1
NOP56 ribonucleoprotein homolog	1
NUC153 domain	1
Nitrate transporter	1
Nodal modulator	1
Nodulin-like	1
Nuclear protein localization	1
Nuclear receptor subfamily 2, group E, member 3	1
Nuclear undecaprenyl pyrophosphate synthase 1 homolog (S. cerevisiae)	1
Opioid growth factor receptor (OGFr) conserved region	1
Organic solute transport protein 1	1
Oxidoreductase activity, acting on single donors with incorporation of molecular oxygen, incorporation of two atoms of oxygen	1
P21-Rho-binding domain	1
PDZ domain	1
PLAC8 family	1
PTPRF interacting protein, binding protein 1 (liprin beta 1)	1
Peptidase M20	1
Peripheral plasma membrane protein CASK	1
Peroxiredoxin-5, mitochondrial	1
Phosphate cytidylyltransferase 2, ethanolamine	1
Phosphatidylinositol 3-kinase	1
Phosphatidylinositol-glycan-specific phospholipase D	1
Phospholipase A2 receptor 1, 180kDa	1
Phosphorylase is an important allosteric enzyme in carbohydrate metabolism. Enzymes from different sources differ in their regulatory mechanisms and in their natural substrates. However, all known phosphorylases share catalytic and structural properties	1
Platelet-activating factor acetylhydrolase 1b, catalytic subunit 2	1
Plays a central role in 2-thiolation of mcm(5)S(2)U at tRNA wobble positions of tRNA(Lys), tRNA(Glu) and tRNA(Gln). Directly binds tRNAs and probably acts by catalyzing adenylation of tRNAs, an intermediate required for 2-thiolation. It is unclear whether it acts as a sulfurtransferase that transfers sulfur from thiocarboxylated urm1 onto the uridine of tRNAs at wobble position	1
Pleiotropic regulator 1	1
Post-GPI attachment to proteins	1
Potassium channel subfamily K member	1
Proposed core component of the chromatin remodeling Ino80 complex which is involved in transcriptional regulation, DNA replication and probably DNA repair	1
Proprotein convertase subtilisin kexin type	1
Proteasome activator complex subunit 4	1
Protein SSUH2 homolog	1
Protein kinase domain	1
Protein of unknown function (DUF1295)	1
Protein of unknown function (DUF2838)	1
Protein of unknown function (DUF4551)	1
Protein of unknown function (DUF563)	1
Protein rolling stone-like	1
Protein similar to CwfJ C-terminus 1	1
Protein tyrosine kinase	1
Protocadherin	1
Putative death-receptor fusion protein (DUF2428)	1
Putative transmembrane protein 170	1
Pyridoxal-dependent decarboxylase conserved domain	1
Pyruvate Dehydrogenase Phosphatase Regulatory subunit	1
Quinone oxidoreductase	1
RNA helicase activity	1
RNA polymerase II transcription cofactor activity. It is involved in the biological process described with regulation of transcription from RNA polymerase II promoter	1
RNA pyrophosphohydrolase activity	1
RNA recognition motif	1
RNA splicing	1
RRP12-like protein	1
Ras of Complex, Roc, domain of DAPkinase	1
Reelin isoform	1
Regulatory subunit of the condensin complex, a complex required for conversion of interphase chromatin into mitotic-like condense chromosomes. The condensin complex probably introduces positive supercoils into relaxed DNA in the presence of type I topoisomerases and converts nicked DNA into positive knotted forms in the presence of type II topoisomerases	1
Required for maintaining multiple types of adult stem cells, including male and female germline, epithelial follicle cell and intestinal stem cells. May function as a transcriptional repressor by continually deubiquiting histone H2B at the promoters of genes critical for cellular differentiation, thereby preventing histone H3 'Lys-4' trimethylation (H3K4)	1
Retinoic acid induced 16-like protein	1
Retroviral aspartyl protease	1
Rho GTPase binding	1
Ribonuclease 2-5A	1
Ribosomal RNA adenine dimethylase domain containing 1	1
Ribosomal protein L10a	1
Ricin-type beta-trefoil	1
Ring finger	1
S-adenosylhomocysteine hydrolase	1
SEC23 interacting protein	1
SHC (Src homology 2 domain containing) transforming protein	1
SKI family transcriptional corepressor 1	1
SPOUT domain containing methyltransferase 1	1
SPT16 homolog, facilitates chromatin remodeling subunit	1
SREBP signaling pathway	1
SRSF protein kinase	1
SUMO transferase activity	1
SWI SNF-related matrix-associated actin-dependent regulator of chromatin subfamily A-like protein	1
Serine hydrolase involved in the detoxification of formaldehyde	1
Serine threonine-protein kinase 40	1
Serine threonine-protein kinase SMG1	1
Serpentine type 7TM GPCR chemoreceptor Srx	1
Si ch211-233a24.2	1
Si ch211-68a17.4	1
Si ch73-250a16.5	1
Si dkey-60a16.1	1
Signal-recognition-particle assembly has a crucial role in targeting secretory proteins to the rough endoplasmic reticulum membrane	1
Sodium dicarboxylate symporter activity. It is involved in the biological process described with dicarboxylic acid transport	1
Sodium- and chloride-dependent creatine transporter	1
Sodium- and chloride-dependent neutral and basic amino acid transporter B(0	1
Sodium:neurotransmitter symporter family	1
Solute carrier family 38, member 9	1
Solute carrier organic anion transporter family, member	1
Sorting nexin 13	1
Spectrin repeat	1
Spermine oxidase	1
Splicing factor 3b subunit	1
Src homology 3 domains	1
Sterol O-acyltransferase	1
Sterol-sensing domain of SREBP cleavage-activation	1
Structural maintenance of chromosomes	1
Subtilase family	1
Subunit of the integral membrane V0 complex of vacuolar ATPase. Vacuolar ATPase is responsible for acidifying a variety of intracellular compartments in eukaryotic cells, thus providing most of the energy required for transport processes in the vacuolar system	1
Sulfotransferase	1
Sulfotransferase activity	1
Suppressor-of-White-APricot splicing regulator	1
Synaptic vesicle 2-related protein	1
TBC1 domain family member 32	1
TBC1 domain family, member 19	1
TFIIIC-class transcription factor complex binding	1
TIGRFAM rfaE bifunctional protein, domain I	1
TIR domain binding	1
Tektin 1	1
Tetraspanin family	1
Tetratricopeptide repeat	1
The coatomer is a cytosolic protein complex that binds to dilysine motifs and reversibly associates with Golgi non- clathrin-coated vesicles, which further mediate biosynthetic protein transport from the ER, via the Golgi up to the trans Golgi network. The coatomer complex is required for budding from Golgi membranes, and is essential for the retrograde Golgi-to-ER transport of dilysine-tagged pr…	1
The glycine cleavage system catalyzes the degradation of glycine	1
This enzyme condenses acetyl-CoA with acetoacetyl-CoA to form HMG-CoA, which is the substrate for HMG-CoA reductase	1
This magnesium-dependent enzyme catalyzes the hydrolysis of ATP coupled with the transport of calcium	1
Thrombospondin C-terminal region	1
Thrombospondin type 1 repeats	1
Tight junction protein	1
Transcription corepressor activity. It is involved in the biological process described with transcription, DNA-templated	1
Transcription factor TFIID (or TATA-binding protein, TBP)	1
Transcription intermediary factor 1-alpha-like	1
Transcription mediator complex subunit Med12	1
Transmembrane amino acid transporter protein	1
Transmembrane protein 129	1
Transmembrane protein 194A	1
Transmembrane protein 26	1
Triose-phosphate Transporter family	1
Trypsin-like serine protease	1
Tubulin folding cofactor D C terminal	1
Tubulin is the major constituent of microtubules. It binds two moles of GTP, one at an exchangeable site on the beta chain and one at a non-exchangeable site on the alpha chain	1
Tubulin tyrosine ligase-like family, member	1
Tubulin-specific chaperone	1
Tuftelin-interacting protein 11	1
U5 snRNA binding	1
UDP-glucose transmembrane transport	1
UDP-glucose:glycoprotein glucosyltransferase activity	1
UTP20, small subunit (SSU) processome component, homolog (yeast)	1
Ubiquitin-conjugating enzyme E2, catalytic domain homologues	1
Uncharacterized conserved protein (DUF2152)	1
Vacuolar protein sorting-associated protein 16 homolog	1
Vault protein inter-alpha-trypsin domain	1
Voltage-sensitive calcium channels (VSCC) mediate the entry of calcium ions into excitable cells and are also involved in a variety of calcium-dependent processes, including muscle contraction, hormone or neurotransmitter release, gene expression, cell motility, cell division and cell death. The isoform alpha-1C gives rise to L-type calcium currents. Long-lasting (L-type) calcium channels belong …	1
WD repeat domain 59	1
WD repeat-containing protein 65	1
WD40 repeats	1
Werner syndrome	1
Wntless Wnt ligand secretion mediator	1
YqaJ-like viral recombinase domain	1
Zinc finger LSD1 subclass family protein	1
Zinc finger protein 217	1
Zinc-binding domain present in Lin-11, Isl-1, Mec-3.	1
Zyg-11 family member B, cell cycle regulator	1
[methionine synthase] reductase activity	1
acetyl-CoA carboxylase	1
acetyl-CoA carboxylase activity	1
acetylglucosaminyltransferase activity	1
acetyltransferase component of pyruvate dehydrogenase	1
acidic dipeptidase 2	1
acidic dipeptidase-like	1
activity. It is involved in the biological process described with oxidation-reduction process	1
activity. It is involved in the biological process described with transport	1
actomyosin structure organization	1
acyl-CoA dehydrogenase family member 9	1
acyl-CoA-binding domain-containing protein 5	1
acyl-coenzyme A oxidase 3	1
aldehyde dehydrogenase (NAD) activity	1
alpha-1,3-glucosidase activity	1
alpha-1,4-glucosidase activity	1
alpha-2-macroglobulin-like	1
alpha-galactosidase activity	1
alternative mRNA splicing, via spliceosome	1
amino acid transmembrane transporter activity. It is involved in the biological process described with amino acid transmembrane transport	1
amino acid transporter	1
anterograde neuronal dense core vesicle transport	1
arginyltransferase activity	1
aspartyl aminopeptidase	1
autophagy of peroxisome	1
axonemal central apparatus assembly	1
belongs to the aldehyde dehydrogenase family	1
beta-1,3-galactosyl-O-glycosyl-glycoprotein beta-1,3-N-acetylglucosaminyltransferase activity	1
beta-N-acetylgalactosaminidase activity	1
beta-carotene 15,15'-monooxygenase activity	1
binding. It is involved in the biological process described with clathrin coat assembly	1
branching enzyme	1
cAMP-dependent protein kinase activity	1
calcium ion binding. It is involved in the biological process described with homophilic cell adhesion via plasma membrane adhesion molecules	1
calcium ion transmembrane transport	1
calcium:sodium antiporter activity involved in regulation of cardiac muscle cell membrane potential	1
canonical Wnt signaling pathway involved in negative regulation of apoptotic process	1
carbohydrate response element binding	1
carbonate dehydratase activity	1
carboxylic ester hydrolase activity	1
cargo loading into COPII-coated vesicle	1
carnitine O-palmitoyltransferase activity	1
catalytic activity. It is involved in the biological process described with metabolic process	1
cell adhesion	1
cellular localization	1
cellular response to estradiol stimulus	1
cellular response to immobilization stress	1
cellular response to paclitaxel	1
cellular response to rapamycin	1
cerebral cortex development	1
chiasma assembly	1
choline dehydrogenase activity	1
choline transmembrane transporter activity	1
chondroitin 4-sulfotransferase activity	1
chromodomain-helicase-DNA-binding protein 8	1
cilium assembly	1
circadian temperature homeostasis	1
co-translational protein modification	1
cobalamin binding	1
cohesin loading	1
coiled-coil domain-containing protein	1
complex subunit 1	1
component of the eukaryotic translation initiation factor 3 (eIF-3) complex, which is involved in protein synthesis of a specialized repertoire of mRNAs and, together with other initiation factors, stimulates binding of mRNA and methionyl-tRNAi to the 40S ribosome. The eIF-3 complex specifically targets and initiates translation of a subset of mRNAs involved in cell proliferation	1
condensed mesenchymal cell proliferation	1
corpus callosum morphogenesis	1
creatine:sodium symporter activity	1
cullin family protein binding	1
cuticle development	1
cyclic nucleotide-gated ion channel activity	1
cyclin-dependent protein kinase activating kinase activity	1
cysteine-type carboxypeptidase activity	1
cytidylate kinase activity	1
cytoplasmic mRNA processing body assembly	1
detection of mechanical stimulus	1
dihydroorotate dehydrogenase activity	1
dioxygenase activity	1
dipeptidyl peptidase	1
dipeptidyl-peptidase activity	1
dmX-like protein	1
dopamine:sodium symporter activity	1
dynein heavy chain	1
dynein heavy chain binding	1
dynein light chain binding	1
dynein light intermediate chain binding	1
early endosome to Golgi transport	1
ectonucleotide pyrophosphatase phosphodiesterase	1
embryonic olfactory bulb interneuron precursor migration	1
endochitinase activity	1
endosome to lysosome transport via multivesicular body sorting pathway	1
exosome component 10	1
extracellular ligand-gated ion channel activity	1
extracellular matrix	1
factor 6	1
family with sequence similarity 20, member	1
family, member B	1
fatty acid beta-oxidation using acyl-CoA oxidase	1
fibroblast growth factor binding	1
galactoside 2-alpha-L-fucosyltransferase activity	1
gamma-aminobutyric acid type B receptor subunit	1
gluconolactonase activity	1
glucose transmembrane transporter activity	1
glutamate decarboxylase activity	1
glutaminase activity	1
glutathione transferase activity	1
glycerone kinase activity	1
glycerone-phosphate O-acyltransferase activity	1
glycolipid translocation	1
glycosylceramidase activity	1
growth factor 2 receptor	1
guanine nucleotide-releasing factor	1
guanylate cyclase	1
guanylate cyclase activity	1
guanylate cyclase activity. It is involved in the biological process described with intracellular signal transduction	1
guanylate kinase activity	1
heat shock	1
heavy chain 12	1
heavy chain 8	1
hedgehog receptor activity	1
heparan-alpha-glucosaminide N-acetyltransferase activity	1
histidyl-tRNA aminoacylation	1
histone acetyltransferase activity	1
histone deacetylase	1
histone methyltransferase activity (H3-K4 specific)	1
homogentisate 1,2-dioxygenase activity	1
homolog 4	1
huntingtin	1
hydrolase activity	1
inactivation of X chromosome by DNA methylation	1
inner dynein arm assembly	1
intracellular signal transduction	1
ion transmembrane transport	1
iron-sulfur cluster assembly	1
isoleucyl-tRNA aminoacylation	1
kinase-like protein	1
lactate transmembrane transporter activity	1
lipid binding	1
lipid transport	1
mRNA (2'-O-methyladenosine-N6-)-methyltransferase activity	1
mRNA 3'-end processing by stem-loop binding and cleavage	1
mRNA cleavage	1
maintenance of mitotic sister chromatid cohesion, centromeric	1
major facilitator superfamily	1
malectin	1
mammillothalamic axonal tract development	1
mannose binding	1
mannose-6-phosphate isomerase	1
mannose-ethanolamine phosphotransferase activity	1
matrix metallopeptidase 19	1
mature ribosome assembly	1
mediates the voltage-dependent sodium ion permeability of excitable membranes	1
mediator of RNA polymerase II transcription subunit	1
meiotic chromosome condensation	1
member of RAS oncogene family	1
mesoderm development	1
methylcrotonoyl-CoA carboxylase beta chain	1
methylcrotonoyl-Coenzyme A carboxylase 2 (beta)	1
methylmalonyl-CoA mutase activity	1
microtubule nucleation by interphase microtubule organizing center	1
microtubule-severing ATPase activity	1
mitochondrion morphogenesis	1
modification-dependent protein catabolic process	1
molting cycle, collagen and cuticulin-based cuticle	1
monocarboxylic acid transmembrane transporter activity	1
motile cilium assembly	1
motor activity	1
natriuretic peptide receptor activity	1
negative regulation of TORC1 signaling	1
negative regulation of cellular pH reduction	1
negative regulation of fatty acid biosynthetic process	1
negative regulation of glycogen synthase activity, transferring glucose-1-phosphate	1
negative regulation of heat generation	1
negative regulation of hemostasis	1
negative regulation of histone ubiquitination	1
negative regulation of lysosome organization	1
negative regulation of macroautophagy by TORC1 signaling	1
negative regulation of phosphatase activity	1
negative regulation of synaptic vesicle clustering	1
neuroblast proliferation	1
neutral cholesterol ester hydrolase 1	1
nicotinate nucleotide biosynthetic process	1
nuclear pore complex assembly	1
nuclease	1
nucleotide binding. It is involved in the biological process described with RNA processing	1
nucleotide binding. It is involved in the biological process described with mRNA processing	1
occurring C-terminal to leucine-rich repeats	1
optic lobe placode development	1
organic anion transmembrane transporter activity	1
osmolarity-sensing cation channel activity	1
peptide-aspartate beta-dioxygenase activity	1
phd transcription factor	1
phosphatidylinositol-3-phosphate binding	1
phosphatidylinositol-4-phosphate phosphatase activity	1
phosphatidylserine biosynthetic process	1
phosphodiesterase I activity	1
phosphoglycerate kinase	1
phospholipase	1
phospholipase C, beta 4	1
phytanoyl-CoA dioxygenase	1
piRNA biosynthetic process	1
plasma membrane repair	1
platelet-activating factor acetyltransferase activity	1
plexin domain-containing protein	1
plus-end-directed vesicle transport along microtubule	1
positive regulation of DNA endoreduplication	1
positive regulation of NLRP3 inflammasome complex assembly	1
positive regulation of TORC1 signaling	1
positive regulation of actin filament depolymerization	1
positive regulation of cholangiocyte proliferation	1
positive regulation of early endosome to late endosome transport	1
positive regulation of histone deubiquitination	1
positive regulation of invadopodium assembly	1
positive regulation of maintenance of mitotic sister chromatid cohesion	1
positive regulation of motile cilium assembly	1
positive regulation of natural killer cell degranulation	1
positive regulation of polarized epithelial cell differentiation	1
positive regulation of protein localization to ciliary membrane	1
positive regulation of signal transduction in other organism	1
positive regulation of smooth muscle cell-matrix adhesion	1
post-GPI attachment to proteins 1	1
post-embryonic digestive tract morphogenesis	1
potassium:sodium symporter activity	1
pre-mRNA 3'-splice site binding	1
pre-miRNA export from nucleus	1
preribosome binding	1
procollagen-lysine 5-dioxygenase activity	1
proline-rich region binding	1
prolyl 4-hydroxylase	1
pronephric nephron development	1
prostaglandin G H synthase	1
proteasome assembly	1
protein complex 1 gamma 1 subunit	1
protein complex 5, zeta 1 subunit	1
protein deglycase activity	1
protein deubiquitination	1
protein folding in endoplasmic reticulum	1
protein localization to kinetochore	1
protein modification by small protein conjugation	1
protein phosphatase inhibitor activity	1
protein phosphatase, EF-hand calcium binding domain	1
protein propionyltransferase activity	1
protein refolding	1
protein serine threonine kinase activity. It is involved in the biological process described with	1
protein tyrosine kinase collagen receptor activity	1
protein tyrosine phosphatase activity	1
protein-DNA loading ATPase activity	1
proton channel activity	1
proton-transporting ATPase activity, rotational mechanism	1
proton-transporting ATPase activity, rotational mechanism. It is involved in the biological process described with ATP hydrolysis coupled proton transport	1
receptor	1
receptor-mediated endocytosis	1
regulating synaptic membrane exocytosis	1
regulation of CD40 signaling pathway	1
regulation of DNA damage checkpoint	1
regulation of autophagy	1
regulation of cell shape	1
regulation of cellular respiration	1
regulation of kainate selective glutamate receptor activity	1
regulation of mRNA stability involved in response to stress	1
regulation of protein catabolic process	1
regulation of protein kinase C signaling	1
regulation of replicative cell aging	1
regulation of response to stimulus	1
regulation of sodium ion transport	1
regulation of thalamus size	1
regulation of transcription from RNA polymerase II promoter in response to UV-induced DNA damage	1
replication fork processing	1
retina layer formation	1
retrograde vesicle-mediated transport, Golgi to ER	1
ribonuclease III activity	1
ribosomal large subunit biogenesis	1
ribosome binding	1
saccharopine dehydrogenase (NADP+, L-lysine-forming) activity	1
secondary active sulfate transmembrane transporter activity	1
selective autophagy	1
selenoprotein N, 1	1
serine threonine-protein phosphatase 4 regulatory subunit	1
serine-type endopeptidase activity. It is involved in the biological process described with	1
signal transducer activity. It is involved in the biological process described with intracellular signal transduction	1
signal transduction involved in mitotic G2 DNA damage checkpoint	1
signaling receptor activity	1
smooth muscle cell proliferation	1
snRNA processing	1
social behavior	1
sodium-dependent multivitamin transmembrane transporter activity	1
sodium:inorganic phosphate symporter activity	1
sodium:proton antiporter activity	1
sorting nexin	1
sperm entry	1
spermidine synthase activity	1
sphinganine biosynthetic process	1
spleen trabecula formation	1
spliceosomal complex assembly	1
stabilization of membrane potential	1
steroid hormone receptor activity	1
steryl-sulfatase activity	1
strawberry notch homolog	1
subunit alpha	1
syntaxin binding	1
tRNA (cytosine-5-)-methyltransferase activity	1
tRNA modification	1
telomere maintenance via base-excision repair	1
to This ORF showed homology with the gene for reverse transcriptase of various retrotransposons (e.g. Rte-1 of Caenorhabditis elegans, FASTA score 175)	1
toll-like receptor 4	1
trans-synaptic signaling by soluble gas, modulating synaptic transmission	1
transcription regulator activity	1
transitional stage B cell differentiation	1
translational attenuation	1
triglyceride transport	1
ubiquitin	1
ubiquitin activating enzyme activity	1
ubiquitin conjugating enzyme binding	1
ubiquitin protein ligase binding	1
ubiquitin-dependent protein catabolic process via the N-end rule pathway	1
ubiquitin-like protein-specific protease activity	1
unc-93 homolog A	1
unfolded protein binding	1
vWA found in TerF C terminus	1
vacuolar protein sorting 39 homolog (S. cerevisiae)	1
vacuolar protein sorting-associated protein 8 homolog	1
valine catabolic process	1
valyl-tRNA aminoacylation	1
vasoactive intestinal polypeptide receptor activity	1
very-long-chain enoyl-CoA	1
vesicle-mediated transport	1
visual perception	1
zinc ion binding	1

## Sheet: Suppl. Data 8
Supplementary Data 8: Summary of functions of 1756 gene families (9077 genes) unique to Tridacna maxima. Those gene families were not identified in the other thirteen molluscan genomes.
familyID	Number of Genes	The Most Common Function	Frequency
OG0000032	285	NA	NA
OG0000182	150	NA	NA
OG0000194	147	NA	NA
OG0000228	140	NA	NA
OG0000361	114	protein phosphatase regulator activity	81.5789
OG0000664	88	protein phosphatase regulator activity	84.0909
OG0001353	62	Ribonuclease H protein	20.9677
OG0001400	61	NA	NA
OG0001523	58	Reverse transcriptase (RNA-dependent DNA polymerase)	31.0345
OG0001524	58	NA	NA
OG0001620	56	Ribonuclease H protein	83.9286
OG0001689	55	NA	NA
OG0001888	52	NA	NA
OG0001962	51	NA	NA
OG0002537	44	Reverse transcriptase (RNA-dependent DNA polymerase)	29.5455
OG0002628	43	protein phosphatase regulator activity	74.4186
OG0002629	43	protein phosphatase regulator activity	74.4186
OG0003057	39	Ribonuclease H protein	48.7179
OG0003194	38	Helix-turn-helix of DDE superfamily endonuclease	100
OG0003195	38	NA	NA
OG0003346	37	NA	NA
OG0003510	36	methylated histone binding	47.2222
OG0003680	35	NA	NA
OG0003880	34	protein phosphatase regulator activity	88.2353
OG0003881	34	NA	NA
OG0003882	34	NA	NA
OG0004068	33	Reverse transcriptase (RNA-dependent DNA polymerase)	75.7576
OG0004069	33	NA	NA
OG0004512	31	DDE superfamily endonuclease	90.3226
OG0004513	31	NA	NA
OG0004514	31	NA	NA
OG0004766	30	protein phosphatase regulator activity	83.3333
OG0005032	29	NA	NA
OG0005033	29	NA	NA
OG0005034	29	protein phosphatase regulator activity	51.7241
OG0005354	28	NA	NA
OG0005355	28	Reverse transcriptase (RNA-dependent DNA polymerase)	64.2857
OG0005690	27	NA	NA
OG0005691	27	protein phosphatase regulator activity	74.0741
OG0005692	27	protein phosphatase regulator activity	59.2593
OG0005693	27	protein phosphatase regulator activity	66.6667
OG0006062	26	Reverse transcriptase (RNA-dependent DNA polymerase)	100
OG0006063	26	NA	NA
OG0006064	26	mannosyl-inositol phosphorylceramide biosynthetic process	46.1538
OG0006065	26	NA	NA
OG0006066	26	NA	NA
OG0006480	25	NA	NA
OG0006481	25	NA	NA
OG0006482	25	positive regulation of TOR signaling	44
OG0006895	24	protein phosphatase regulator activity	70.8333
OG0006896	24	K02A2.6-like	41.6667
OG0006897	24	NA	NA
OG0007376	23	Integrase core domain	73.913
OG0007377	23	K02A2.6-like	47.8261
OG0007928	22	NA	NA
OG0007929	22	Reverse transcriptase (RNA-dependent DNA polymerase)	31.8182
OG0007930	22	NA	NA
OG0008480	21	NA	NA
OG0008481	21	protein phosphatase regulator activity	33.3333
OG0008482	21	Chromosome X open reading frame 38	19.0476
OG0008483	21	cell surface pattern recognition receptor signaling pathway	52.381
OG0009132	20	serine-type endopeptidase inhibitor activity	10
OG0009133	20	chromatin organization	40
OG0009134	20	NA	NA
OG0009135	20	NA	NA
OG0009136	20	DDE superfamily endonuclease	90
OG0009137	20	Reverse transcriptase (RNA-dependent DNA polymerase)	75
OG0009811	19	Reverse transcriptase (RNA-dependent DNA polymerase)	89.4737
OG0009812	19	NA	NA
OG0009813	19	NA	NA
OG0009814	19	transposition, RNA-mediated	36.8421
OG0009815	19	protein phosphatase regulator activity	68.4211
OG0010560	18	positive regulation of TOR signaling	61.1111
OG0010561	18	Ribonuclease H protein	72.2222
OG0010562	18	beta-tubulin binding	11.1111
OG0010563	18	Reverse transcriptase (RNA-dependent DNA polymerase)	55.5556
OG0010564	18	positive regulation of TOR signaling	27.7778
OG0010565	18	NA	NA
OG0011350	17	protein phosphatase regulator activity	88.2353
OG0011351	17	protein phosphatase regulator activity	52.9412
OG0011352	17	Reverse transcriptase (RNA-dependent DNA polymerase)	23.5294
OG0011353	17	K02A2.6-like	100
OG0011354	17	protein phosphatase regulator activity	88.2353
OG0011355	17	protein phosphatase regulator activity	35.2941
OG0011356	17	protein phosphatase regulator activity	64.7059
OG0011357	17	protein heterodimerization activity	70.5882
OG0011358	17	Ribonuclease H protein	58.8235
OG0012183	16	NA	NA
OG0012184	16	positive regulation of TOR signaling	81.25
OG0012185	16	NA	NA
OG0012186	16	NA	NA
OG0012187	16	NA	NA
OG0012188	16	K02A2.6-like	56.25
OG0012939	15	Reverse transcriptase (RNA-dependent DNA polymerase)	86.6667
OG0012940	15	DDE superfamily endonuclease	80
OG0012941	15	Si ch1073-296i8.2	66.6667
OG0012942	15	Reverse transcriptase (RNA-dependent DNA polymerase)	40
OG0012943	15	protein phosphatase regulator activity	66.6667
OG0012944	15	protein phosphatase regulator activity	73.3333
OG0012945	15	NA	NA
OG0013691	14	NA	NA
OG0013692	14	NA	NA
OG0013693	14	NA	NA
OG0013694	14	DDE superfamily endonuclease	71.4286
OG0013695	14	transposition, RNA-mediated	64.2857
OG0013696	14	NA	NA
OG0013697	14	NA	NA
OG0013698	14	transcription regulator activity	28.5714
OG0013699	14	NA	NA
OG0013700	14	NA	NA
OG0013701	14	protein phosphatase regulator activity	78.5714
OG0013702	14	protein phosphatase regulator activity	50
OG0013703	14	protein phosphatase regulator activity	57.1429
OG0013704	14	Promyelocytic leukemia	42.8571
OG0014243	13	NA	NA
OG0014244	13	Tetratricopeptide repeat	30.7692
OG0014245	13	Reverse transcriptase (RNA-dependent DNA polymerase)	15.3846
OG0014246	13	NA	NA
OG0014247	13	protein heterodimerization activity	69.2308
OG0014248	13	transposition, RNA-mediated	69.2308
OG0014249	13	NA	NA
OG0014850	12	protein phosphatase regulator activity	58.3333
OG0014851	12	protein phosphatase regulator activity	50
OG0014852	12	DDE superfamily endonuclease	91.6667
OG0014853	12	protein heterodimerization activity	66.6667
OG0014854	12	protein phosphatase regulator activity	50
OG0014855	12	Endonuclease/Exonuclease/phosphatase family	58.3333
OG0014856	12	NA	NA
OG0014857	12	NA	NA
OG0014858	12	K02A2.6-like	75
OG0014859	12	NA	NA
OG0014860	12	NA	NA
OG0014861	12	protein phosphatase regulator activity	50
OG0015510	11	protein phosphatase regulator activity	54.5455
OG0015511	11	Ribonuclease H protein	72.7273
OG0015512	11	NA	NA
OG0015513	11	K02A2.6-like	90.9091
OG0015514	11	Reverse transcriptase (RNA-dependent DNA polymerase)	81.8182
OG0015515	11	NA	NA
OG0015516	11	protein heterodimerization activity	63.6364
OG0015517	11	DDE superfamily endonuclease	18.1818
OG0015518	11	ATPase activity	72.7273
OG0015519	11	NA	NA
OG0015520	11	NA	NA
OG0015521	11	queuine tRNA-ribosyltransferase activity	27.2727
OG0015522	11	DDE superfamily endonuclease	72.7273
OG0015523	11	Reverse transcriptase (RNA-dependent DNA polymerase)	90.9091
OG0015524	11	NA	NA
OG0015525	11	Cullin-associated NEDD8-dissociated protein	72.7273
OG0016291	10	K02A2.6-like	90
OG0016292	10	NA	NA
OG0016293	10	protein phosphatase regulator activity	40
OG0016294	10	protein phosphatase regulator activity	60
OG0016295	10	protein phosphatase regulator activity	50
OG0016296	10	K02A2.6-like	30
OG0016297	10	Reverse transcriptase (RNA-dependent DNA polymerase)	70
OG0016298	10	Ribonuclease H protein	50
OG0016299	10	Reverse transcriptase (RNA-dependent DNA polymerase)	60
OG0016300	10	transposition, RNA-mediated	10
OG0016301	10	K02A2.6-like	100
OG0016302	10	Integrase core domain	70
OG0016303	10	Inhibitor of Apoptosis domain	60
OG0016304	10	NA	NA
OG0016305	10	Reverse transcriptase (RNA-dependent DNA polymerase)	10
OG0016306	10	Reverse transcriptase (RNA-dependent DNA polymerase)	30
OG0016307	10	phospholipid scrambling	30
OG0016308	10	calmodulin	10
OG0016309	10	Integrase core domain	40
OG0016310	10	Ribonuclease H protein	30
OG0016311	10	Ependymin	10
OG0016312	10	NA	NA
OG0016313	10	Pao retrotransposon peptidase	70
OG0016314	10	C1q domain	20
OG0017246	9	K02A2.6-like	55.5556
OG0017247	9	positive regulation of TOR signaling	66.6667
OG0017248	9	NA	NA
OG0017249	9	SCAN domain	66.6667
OG0017250	9	cargo loading into COPII-coated vesicle	11.1111
OG0017251	9	NA	NA
OG0017252	9	Transposase DDE domain	100
OG0017253	9	Transposase (partial DDE domain)	33.3333
OG0017254	9	phospholipid scrambling	11.1111
OG0017255	9	NA	NA
OG0017256	9	NA	NA
OG0017257	9	Ribonuclease H protein	44.4444
OG0017258	9	Reverse transcriptase (RNA-dependent DNA polymerase)	88.8889
OG0017259	9	SET (Su(var)3-9, Enhancer-of-zeste, Trithorax) domain	66.6667
OG0017260	9	NA	NA
OG0017261	9	K02A2.6-like	77.7778
OG0017262	9	NA	NA
OG0017263	9	protein phosphatase regulator activity	88.8889
OG0017264	9	protein heterodimerization activity	44.4444
OG0017265	9	NA	NA
OG0017266	9	protein phosphatase regulator activity	88.8889
OG0017267	9	SCAN domain	77.7778
OG0017268	9	Reverse transcriptase (RNA-dependent DNA polymerase)	66.6667
OG0017269	9	positive regulation of TOR signaling	33.3333
OG0017270	9	NA	NA
OG0017271	9	cell surface pattern recognition receptor signaling pathway	100
OG0018432	8	Reverse transcriptase (RNA-dependent DNA polymerase)	50
OG0018433	8	ATP citrate synthase activity	12.5
OG0018434	8	Ribonuclease H protein	12.5
OG0018435	8	SCAN domain	87.5
OG0018436	8	NA	NA
OG0018437	8	positive regulation of TOR signaling	100
OG0018438	8	Reverse transcriptase (RNA-dependent DNA polymerase)	87.5
OG0018439	8	K02A2.6-like	75
OG0018440	8	DDE superfamily endonuclease	37.5
OG0018441	8	K02A2.6-like	87.5
OG0018442	8	protein heterodimerization activity	37.5
OG0018443	8	protein phosphatase regulator activity	75
OG0018444	8	K02A2.6-like	87.5
OG0018445	8	NA	NA
OG0018446	8	K02A2.6-like	62.5
OG0018447	8	NA	NA
OG0018448	8	protein phosphatase regulator activity	50
OG0018449	8	Reverse transcriptase (RNA-dependent DNA polymerase)	37.5
OG0018450	8	thiol-dependent ubiquitin-specific protease activity	25
OG0018451	8	single-stranded DNA binding	12.5
OG0018452	8	Transposase	50
OG0018453	8	Ribonuclease H protein	62.5
OG0018454	8	K02A2.6-like	50
OG0018455	8	protein phosphatase regulator activity	37.5
OG0018456	8	nuclease activity	75
OG0018457	8	zinc finger	12.5
OG0018458	8	DDE superfamily endonuclease	37.5
OG0018459	8	nuclease activity	37.5
OG0018460	8	NA	NA
OG0018461	8	SCF complex assembly	50
OG0019970	7	DDE superfamily endonuclease	71.4286
OG0019971	7	transposition, RNA-mediated	71.4286
OG0019972	7	K02A2.6-like	71.4286
OG0019973	7	protein heterodimerization activity	57.1429
OG0019974	7	NA	NA
OG0019975	7	protein phosphatase regulator activity	85.7143
OG0019976	7	protein phosphatase regulator activity	71.4286
OG0019977	7	protein phosphatase regulator activity	71.4286
OG0019978	7	NA	NA
OG0019979	7	Guanine nucleotide binding protein (G protein) alpha	14.2857
OG0019980	7	Transposase	57.1429
OG0019981	7	positive regulation of TOR signaling	57.1429
OG0019982	7	Transposase (partial DDE domain)	14.2857
OG0019983	7	Reverse transcriptase (RNA-dependent DNA polymerase)	14.2857
OG0019984	7	chromatin organization	57.1429
OG0019985	7	transposition, RNA-mediated	42.8571
OG0019986	7	NA	NA
OG0019987	7	Reverse transcriptase (RNA-dependent DNA polymerase)	28.5714
OG0019988	7	Ribonuclease H protein	14.2857
OG0019989	7	transcription, DNA-templated	14.2857
OG0019990	7	NA	NA
OG0019991	7	Ribonuclease H protein	57.1429
OG0019992	7	NA	NA
OG0019993	7	cell wall polysaccharide biosynthetic process	14.2857
OG0019994	7	protein heterodimerization activity	71.4286
OG0019995	7	NA	NA
OG0019996	7	Reverse transcriptase (RNA-dependent DNA polymerase)	100
OG0019997	7	protein phosphatase regulator activity	28.5714
OG0019998	7	Ribonuclease H protein	42.8571
OG0019999	7	NA	NA
OG0020000	7	Methyltransferase FkbM domain	85.7143
OG0020001	7	NA	NA
OG0020002	7	protein phosphatase regulator activity	28.5714
OG0020003	7	protein heterodimerization activity	85.7143
OG0020004	7	Integrase core domain	42.8571
OG0020005	7	Fc fragment of IgG binding protein	14.2857
OG0020006	7	transposition, RNA-mediated	57.1429
OG0020007	7	protein phosphatase regulator activity	100
OG0020008	7	SCAN domain	57.1429
OG0020009	7	NA	NA
OG0020010	7	ZnF_TTF	28.5714
OG0020011	7	NA	NA
OG0020012	7	toll-like receptor 3 signaling pathway	28.5714
OG0020013	7	protein phosphatase regulator activity	71.4286
OG0020014	7	Immunoglobulin C1-set domain	14.2857
OG0022016	6	protein heterodimerization activity	100
OG0022017	6	DDE superfamily endonuclease	83.3333
OG0022018	6	positive regulation of TOR signaling	100
OG0022019	6	NA	NA
OG0022020	6	ankyrin repeat and SOCS	33.3333
OG0022021	6	NA	NA
OG0022022	6	protein phosphatase regulator activity	100
OG0022023	6	protein phosphatase regulator activity	83.3333
OG0022024	6	K02A2.6-like	100
OG0022025	6	DDE superfamily endonuclease	83.3333
OG0022026	6	Integrase core domain	66.6667
OG0022027	6	Psort location Cytoplasmic, score 8.96	16.6667
OG0022028	6	NA	NA
OG0022029	6	positive regulation of TOR signaling	33.3333
OG0022030	6	NA	NA
OG0022031	6	Integrase core domain	33.3333
OG0022032	6	PNMA	33.3333
OG0022033	6	phospholipid scrambling	50
OG0022034	6	DDE superfamily endonuclease	100
OG0022035	6	protein phosphatase regulator activity	33.3333
OG0022036	6	protein phosphatase regulator activity	83.3333
OG0022037	6	positive regulation of interleukin-2 secretion	50
OG0022038	6	protein phosphatase regulator activity	66.6667
OG0022039	6	protein heterodimerization activity	83.3333
OG0022040	6	NA	NA
OG0022041	6	Cullin-associated NEDD8-dissociated protein	100
OG0022042	6	Dynein heavy chain 14	50
OG0022043	6	Nucleoporin NUP188 homolog	50
OG0022044	6	transposition, RNA-mediated	16.6667
OG0022045	6	Belongs to the protein kinase superfamily. STE Ser Thr protein kinase family. STE20 subfamily	50
OG0022046	6	NA	NA
OG0022047	6	protein phosphatase regulator activity	50
OG0022048	6	NA	NA
OG0022049	6	Ribonuclease H protein	33.3333
OG0022050	6	K02A2.6-like	16.6667
OG0022051	6	NA	NA
OG0022052	6	positive regulation of TOR signaling	100
OG0022053	6	Reverse transcriptase (RNA-dependent DNA polymerase)	66.6667
OG0022054	6	NA	NA
OG0022055	6	positive regulation of TOR signaling	83.3333
OG0022056	6	[heparan sulfate]-glucosamine 3-sulfotransferase 1 activity	83.3333
OG0022057	6	protein phosphatase regulator activity	50
OG0022058	6	Reverse transcriptase (RNA-dependent DNA polymerase)	33.3333
OG0022059	6	Belongs to the sulfotransferase 1 family	100
OG0022060	6	NA	NA
OG0022061	6	transposition, RNA-mediated	66.6667
OG0022062	6	Carbonic anhydrase 15-like	16.6667
OG0022063	6	NA	NA
OG0022064	6	GIY-YIG catalytic domain	33.3333
OG0022065	6	Calcineurin-like phosphoesterase	16.6667
OG0022066	6	NA	NA
OG0022067	6	protein phosphatase regulator activity	16.6667
OG0022068	6	NA	NA
OG0022069	6	Transmembrane protease serine 9-like	16.6667
OG0022070	6	zinc finger	16.6667
OG0022071	6	NA	NA
OG0022072	6	NA	NA
OG0022073	6	NA	NA
OG0022074	6	Integrase core domain	50
OG0022075	6	K02A2.6-like	100
OG0022076	6	maestro heat-like repeat-containing protein family member	100
OG0024763	5	zinc ion binding	40
OG0024764	5	Endonuclease-reverse transcriptase	20
OG0024765	5	C-terminal of Roc, COR, domain	60
OG0024766	5	protein phosphatase regulator activity	40
OG0024767	5	protein heterodimerization activity	60
OG0024768	5	NA	NA
OG0024769	5	K02A2.6-like	100
OG0024770	5	chromatin organization	40
OG0024771	5	NA	NA
OG0024772	5	protein tyrosine phosphatase activity	40
OG0024773	5	NA	NA
OG0024774	5	protein heterodimerization activity	100
OG0024775	5	NA	NA
OG0024776	5	Reverse transcriptase (RNA-dependent DNA polymerase)	80
OG0024777	5	K02A2.6-like	20
OG0024778	5	NA	NA
OG0024779	5	Ribonuclease H protein	20
OG0024780	5	NA	NA
OG0024781	5	NA	NA
OG0024782	5	NA	NA
OG0024783	5	Zinc finger, C2H2 type	40
OG0024784	5	NA	NA
OG0024785	5	Integrase core domain	40
OG0024786	5	NA	NA
OG0024787	5	DDE superfamily endonuclease	60
OG0024788	5	NA	NA
OG0024789	5	NA	NA
OG0024790	5	NA	NA
OG0024791	5	neurotransmitter:sodium symporter activity	100
OG0024792	5	NA	NA
OG0024793	5	K02A2.6-like	20
OG0024794	5	NA	NA
OG0024795	5	ATP- binding	60
OG0024796	5	SCAN domain	60
OG0024797	5	NA	NA
OG0024798	5	aldose 1-epimerase activity	20
OG0024799	5	hydrolase activity, acting on ester bonds	80
OG0024800	5	NA	NA
OG0024801	5	detection of mechanical stimulus	20
OG0024802	5	NA	NA
OG0024803	5	Reverse transcriptase (RNA-dependent DNA polymerase)	20
OG0024804	5	exopeptidase activity	20
OG0024805	5	NA	NA
OG0024806	5	Integrase core domain	100
OG0024807	5	NA	NA
OG0024808	5	DDE superfamily endonuclease	20
OG0024809	5	Reverse transcriptase (RNA-dependent DNA polymerase)	80
OG0024810	5	protein heterodimerization activity	60
OG0024811	5	NA	NA
OG0024812	5	Ribonuclease H protein	40
OG0024813	5	Reverse transcriptase (RNA-dependent DNA polymerase)	40
OG0024814	5	Reverse transcriptase (RNA-dependent DNA polymerase)	80
OG0024815	5	NA	NA
OG0024816	5	NA	NA
OG0024817	5	Belongs to the G-protein coupled receptor 1 family	20
OG0024818	5	NA	NA
OG0024819	5	protein phosphatase regulator activity	20
OG0024820	5	NA	NA
OG0024821	5	NA	NA
OG0024822	5	nucleic acid-templated transcription	60
OG0024823	5	NA	NA
OG0024824	5	NA	NA
OG0024825	5	Interferon-induced protein 44-like	60
OG0024826	5	NA	NA
OG0024827	5	Broad-Complex, Tramtrack and Bric a brac	100
OG0024828	5	DDE superfamily endonuclease	40
OG0024829	5	transposition, RNA-mediated	20
OG0024830	5	protein phosphatase regulator activity	100
OG0024831	5	Major Facilitator Superfamily	20
OG0024832	5	alcohol-forming fatty acyl-CoA reductase activity	20
OG0024833	5	NA	NA
OG0024834	5	methyltransferase activity	60
OG0024835	5	NA	NA
OG0024836	5	neurotransmitter:sodium symporter activity	20
OG0024837	5	NA	NA
OG0024838	5	CD80-like C2-set immunoglobulin domain	20
OG0024839	5	DNA replication initiation	100
OG0024840	5	Neuronal acetylcholine receptor subunit	80
OG0028719	4	NA	NA
OG0028720	4	Reverse transcriptase (RNA-dependent DNA polymerase)	100
OG0028721	4	NA	NA
OG0028722	4	Ribonuclease H protein	100
OG0028723	4	NA	NA
OG0028724	4	Transposase IS4	50
OG0028725	4	Integrase core domain	50
OG0028726	4	protein heterodimerization activity	75
OG0028727	4	Inhibitor of Apoptosis domain	100
OG0028728	4	NA	NA
OG0028729	4	Domain of unknown function (DUF3504)	100
OG0028730	4	DNA-directed RNA polymerase II subunit	25
OG0028731	4	Herpesvirus alkaline exonuclease	50
OG0028732	4	positive regulation of bleb assembly	25
OG0028733	4	NA	NA
OG0028734	4	hydrolase activity, acting on ester bonds	50
OG0028735	4	7 transmembrane receptor (rhodopsin family)	25
OG0028736	4	protein heterodimerization activity	75
OG0028737	4	UTP20, small subunit (SSU) processome component, homolog (yeast)	25
OG0028738	4	Zinc finger protein 385C	25
OG0028739	4	NA	NA
OG0028740	4	DDE superfamily endonuclease	50
OG0028741	4	NA	NA
OG0028742	4	chondroitin 4-sulfotransferase activity	100
OG0028743	4	NA	NA
OG0028744	4	protein heterodimerization activity	75
OG0028745	4	protein phosphatase regulator activity	100
OG0028746	4	NA	NA
OG0028747	4	1-phosphatidylinositol-4-phosphate 3-kinase activity	25
OG0028748	4	NA	NA
OG0028749	4	NA	NA
OG0028750	4	NA	NA
OG0028751	4	Domain of unknown function (DUF3504)	50
OG0028752	4	protein heterodimerization activity	50
OG0028753	4	DDE superfamily endonuclease	25
OG0028754	4	Reverse transcriptase (RNA-dependent DNA polymerase)	50
OG0028755	4	Ribonuclease H protein	50
OG0028756	4	EGF domain, unclasssified subfamily	50
OG0028757	4	protein phosphatase regulator activity	25
OG0028758	4	SCAN domain	75
OG0028759	4	NA	NA
OG0028760	4	oxidation-reduction process	75
OG0028761	4	Ribonuclease H protein	75
OG0028762	4	PFAM transposase, IS4 family protein	75
OG0028763	4	Ribonuclease H protein	25
OG0028764	4	7 transmembrane receptor (rhodopsin family)	50
OG0028765	4	Transposase (partial DDE domain)	25
OG0028766	4	galactosylceramide catabolic process	50
OG0028767	4	NA	NA
OG0028768	4	Baculovirus F protein	25
OG0028769	4	DDE superfamily endonuclease	50
OG0028770	4	Rab GTPase binding	25
OG0028771	4	NA	NA
OG0028772	4	protein phosphatase regulator activity	75
OG0028773	4	NA	NA
OG0028774	4	Transposase protein	25
OG0028775	4	positive regulation of TOR signaling	75
OG0028776	4	Ribonuclease H protein	25
OG0028777	4	NA	NA
OG0028778	4	NA	NA
OG0028779	4	K02A2.6-like	25
OG0028780	4	queuine tRNA-ribosyltransferase activity	50
OG0028781	4	mannose metabolic process	25
OG0028782	4	Methyltransferase small domain	50
OG0028783	4	NA	NA
OG0028784	4	GTP binding	50
OG0028785	4	NA	NA
OG0028786	4	NA	NA
OG0028787	4	NA	NA
OG0028788	4	Ribonuclease H protein	75
OG0028789	4	NA	NA
OG0028790	4	NA	NA
OG0028791	4	DDE superfamily endonuclease	75
OG0028792	4	K02A2.6-like	100
OG0028793	4	NA	NA
OG0028794	4	NA	NA
OG0028795	4	protein heterodimerization activity	50
OG0028796	4	positive regulation of TOR signaling	75
OG0028797	4	Reverse transcriptase (RNA-dependent DNA polymerase)	75
OG0028798	4	XK-related protein	75
OG0028799	4	Neuronal acetylcholine receptor subunit	50
OG0028800	4	NA	NA
OG0028801	4	NA	NA
OG0028802	4	Heat shock 70 kDa protein 12A-like	25
OG0028803	4	protein phosphatase regulator activity	75
OG0028804	4	NA	NA
OG0028805	4	K02A2.6-like	100
OG0028806	4	NA	NA
OG0028807	4	protein phosphatase regulator activity	100
OG0028808	4	Transposase (partial DDE domain)	25
OG0028809	4	NA	NA
OG0028810	4	NA	NA
OG0028811	4	Reverse transcriptase (RNA-dependent DNA polymerase)	100
OG0028812	4	myoblast fusion	50
OG0028813	4	NA	NA
OG0028814	4	cilium assembly	25
OG0028815	4	NA	NA
OG0028816	4	positive regulation of TOR signaling	50
OG0028817	4	hydrolase activity, acting on ester bonds	50
OG0028818	4	protein phosphatase regulator activity	75
OG0028819	4	K02A2.6-like	25
OG0028820	4	protein phosphatase regulator activity	50
OG0028821	4	C-terminal of Roc, COR, domain	25
OG0028822	4	NA	NA
OG0028823	4	PNMA	25
OG0028824	4	Reverse transcriptase (RNA-dependent DNA polymerase)	100
OG0028825	4	Ribonuclease H protein	100
OG0028826	4	DDE superfamily endonuclease	50
OG0028827	4	transposition, RNA-mediated	75
OG0028828	4	extracellularly glycine-gated chloride channel activity	25
OG0028829	4	transmembrane transport	75
OG0028830	4	DDE superfamily endonuclease	75
OG0028831	4	NA	NA
OG0028832	4	NA	NA
OG0028833	4	Ribonuclease H protein	25
OG0028834	4	Ribonuclease H protein	25
OG0028835	4	transcription regulator activity	25
OG0028836	4	Reverse transcriptase (RNA-dependent DNA polymerase)	75
OG0028837	4	NA	NA
OG0028838	4	NA	NA
OG0028839	4	SCAN domain	75
OG0028840	4	hydrogen peroxide catabolic process	50
OG0028841	4	7 transmembrane receptor (rhodopsin family)	100
OG0028842	4	symporter activity	75
OG0028843	4	NA	NA
OG0028844	4	NA	NA
OG0028845	4	NA	NA
OG0028846	4	NA	NA
OG0028847	4	N-acetyltransferase activity	100
OG0028848	4	NA	NA
OG0028849	4	NA	NA
OG0028850	4	mRNA CDS binding	75
OG0028851	4	protein phosphatase regulator activity	100
OG0028852	4	somatostatin receptor binding	75
OG0028853	4	Ribonuclease H protein	25
OG0028854	4	NA	NA
OG0028855	4	GAF domain	50
OG0028856	4	DNA binding	25
OG0028857	4	DDE superfamily endonuclease	75
OG0028858	4	Complement receptor type	25
OG0028859	4	NA	NA
OG0028860	4	NA	NA
OG0028861	4	Carboxylesterase family	50
OG0028862	4	zinc ion binding	25
OG0028863	4	NA	NA
OG0028864	4	NA	NA
OG0034436	3	protein tyrosine phosphatase activity	66.6667
OG0034437	3	Ribonuclease H protein	33.3333
OG0034438	3	Transposase IS4	33.3333
OG0034439	3	transposition, RNA-mediated	66.6667
OG0034440	3	transposition, RNA-mediated	33.3333
OG0034441	3	Methyltransferase FkbM domain	100
OG0034442	3	Reverse transcriptase (RNA-dependent DNA polymerase)	33.3333
OG0034443	3	NA	NA
OG0034444	3	NA	NA
OG0034445	3	ATPase. Has a role at an early stage in the morphogenesis of the spore coat	100
OG0034446	3	Reverse transcriptase (RNA-dependent DNA polymerase)	66.6667
OG0034447	3	positive regulation of TOR signaling	66.6667
OG0034448	3	peptidase inhibitor activity	100
OG0034449	3	NA	NA
OG0034450	3	proton channel activity	33.3333
OG0034451	3	SCAN domain	100
OG0034452	3	NA	NA
OG0034453	3	calcium ion transmembrane transport	66.6667
OG0034454	3	Integrase core domain	33.3333
OG0034455	3	NA	NA
OG0034456	3	DNA-binding transcription factor activity, RNA polymerase II-specific	33.3333
OG0034457	3	Belongs to the helicase family	66.6667
OG0034458	3	YqaJ-like viral recombinase domain	100
OG0034459	3	protein phosphatase regulator activity	66.6667
OG0034460	3	DDE superfamily endonuclease	100
OG0034461	3	NA	NA
OG0034462	3	Fibrous sheath-interacting protein 1	33.3333
OG0034463	3	NA	NA
OG0034464	3	detection of mechanical stimulus	33.3333
OG0034465	3	TBC1 domain family member	33.3333
OG0034466	3	carbohydrate binding	33.3333
OG0034467	3	7 transmembrane receptor (rhodopsin family)	66.6667
OG0034468	3	transposition, RNA-mediated	33.3333
OG0034469	3	ATP-dependent microtubule motor activity, minus-end-directed	66.6667
OG0034470	3	Integrase core domain	66.6667
OG0034471	3	Ribonuclease H protein	33.3333
OG0034472	3	Ribonuclease H protein	66.6667
OG0034473	3	Mucin 4, cell surface associated	33.3333
OG0034474	3	Fibronectin type 3 domain	33.3333
OG0034475	3	Protein of unknown function (DUF1759)	66.6667
OG0034476	3	phospholipid scrambling	33.3333
OG0034477	3	NA	NA
OG0034478	3	Complement factor	33.3333
OG0034479	3	NA	NA
OG0034480	3	positive regulation of endothelial cell chemotaxis	33.3333
OG0034481	3	K02A2.6-like	100
OG0034482	3	Reverse transcriptase (RNA-dependent DNA polymerase)	33.3333
OG0034483	3	transferase activity, transferring glycosyl groups	33.3333
OG0034484	3	Reverse transcriptase (RNA-dependent DNA polymerase)	100
OG0034485	3	Transposase	100
OG0034486	3	NA	NA
OG0034487	3	ATP-dependent DNA helicase PIF1-like	66.6667
OG0034488	3	NA	NA
OG0034489	3	nucleic acid binding	33.3333
OG0034490	3	Reverse transcriptase (RNA-dependent DNA polymerase)	100
OG0034491	3	NA	NA
OG0034492	3	ATPase activity, coupled to transmembrane movement of substances	33.3333
OG0034493	3	NA	NA
OG0034494	3	Zinc finger protein	33.3333
OG0034495	3	protein folding in endoplasmic reticulum	33.3333
OG0034496	3	K02A2.6-like	66.6667
OG0034497	3	NA	NA
OG0034498	3	Mannosidase alpha class 2A member	33.3333
OG0034499	3	NA	NA
OG0034500	3	NA	NA
OG0034501	3	to Hypothetical protein CBG24020	33.3333
OG0034502	3	positive regulation of TOR signaling	66.6667
OG0034503	3	K02A2.6-like	66.6667
OG0034504	3	Reverse transcriptase (RNA-dependent DNA polymerase)	66.6667
OG0034505	3	Reverse transcriptase (RNA-dependent DNA polymerase)	33.3333
OG0034506	3	NA	NA
OG0034507	3	NA	NA
OG0034508	3	mannose metabolic process	33.3333
OG0034509	3	protein phosphatase regulator activity	33.3333
OG0034510	3	NA	NA
OG0034511	3	NA	NA
OG0034512	3	channel 1	33.3333
OG0034513	3	K02A2.6-like	66.6667
OG0034514	3	NA	NA
OG0034515	3	Ribonuclease H protein	66.6667
OG0034516	3	Aldehyde dehydrogenase	33.3333
OG0034517	3	K02A2.6-like	66.6667
OG0034518	3	NA	NA
OG0034519	3	NA	NA
OG0034520	3	NA	NA
OG0034521	3	NA	NA
OG0034522	3	transposition, RNA-mediated	33.3333
OG0034523	3	Integrase core domain	33.3333
OG0034524	3	NA	NA
OG0034525	3	Ribonuclease H protein	33.3333
OG0034526	3	Ribonuclease H protein	66.6667
OG0034527	3	protein heterodimerization activity	100
OG0034528	3	NA	NA
OG0034529	3	NA	NA
OG0034530	3	Lectin, galactoside-binding, soluble, 3 binding protein	33.3333
OG0034531	3	cAMP biosynthetic process	33.3333
OG0034532	3	NA	NA
OG0034533	3	Family with sequence similarity 69 member C	100
OG0034534	3	NA	NA
OG0034535	3	NA	NA
OG0034536	3	NA	NA
OG0034537	3	Tigger transposable	33.3333
OG0034538	3	protein phosphatase regulator activity	33.3333
OG0034539	3	Neogenin C-terminus	66.6667
OG0034540	3	NA	NA
OG0034541	3	NA	NA
OG0034542	3	NA	NA
OG0034543	3	NA	NA
OG0034544	3	NA	NA
OG0034545	3	Broad-Complex, Tramtrack and Bric a brac	33.3333
OG0034546	3	ATP citrate synthase activity	100
OG0034547	3	protein heterodimerization activity	100
OG0034548	3	NA	NA
OG0034549	3	NA	NA
OG0034550	3	PFAM transposase, IS4 family protein	33.3333
OG0034551	3	NA	NA
OG0034552	3	Belongs to the TRAFAC class myosin-kinesin ATPase superfamily. Myosin family	33.3333
OG0034553	3	NA	NA
OG0034554	3	Reverse transcriptase (RNA-dependent DNA polymerase)	100
OG0034555	3	Reverse transcriptase (RNA-dependent DNA polymerase)	66.6667
OG0034556	3	NA	NA
OG0034557	3	SCAN domain	100
OG0034558	3	NA	NA
OG0034559	3	NA	NA
OG0034560	3	NA	NA
OG0034561	3	mannose metabolic process	66.6667
OG0034562	3	NA	NA
OG0034563	3	NA	NA
OG0034564	3	NA	NA
OG0034565	3	DDE superfamily endonuclease	33.3333
OG0034566	3	NA	NA
OG0034567	3	NA	NA
OG0034568	3	Transposase IS4	33.3333
OG0034569	3	complement activation, classical pathway	66.6667
OG0034570	3	NA	NA
OG0034571	3	NA	NA
OG0034572	3	Transposase IS4	66.6667
OG0034573	3	DDE superfamily endonuclease	100
OG0034574	3	Belongs to the Ca(2 ) cation antiporter (CaCA) (TC 2.A.19) family	33.3333
OG0034575	3	A disintegrin and metalloproteinase with thrombospondin motifs	33.3333
OG0034576	3	magnesium ion binding	33.3333
OG0034577	3	C-type lectin (CTL) or carbohydrate-recognition domain (CRD)	33.3333
OG0034578	3	NA	NA
OG0034579	3	Reverse transcriptase (RNA-dependent DNA polymerase)	66.6667
OG0034580	3	NA	NA
OG0034581	3	K02A2.6-like	66.6667
OG0034582	3	Cupin superfamily (DUF985)	100
OG0034583	3	Belongs to the helicase family	66.6667
OG0034584	3	NA	NA
OG0034585	3	Tigger transposable	66.6667
OG0034586	3	DDE superfamily endonuclease	66.6667
OG0034587	3	Ribonuclease H protein	33.3333
OG0034588	3	Ribonuclease H protein	33.3333
OG0034589	3	neurotransmitter:sodium symporter activity	100
OG0034590	3	Integrase core domain	100
OG0034591	3	Zinc finger protein-like 1	100
OG0034592	3	Reverse transcriptase (RNA-dependent DNA polymerase)	66.6667
OG0034593	3	Adenylyl- / guanylyl cyclase, catalytic domain	66.6667
OG0034594	3	DDE superfamily endonuclease	33.3333
OG0034595	3	protein heterodimerization activity	33.3333
OG0034596	3	NA	NA
OG0034597	3	Reverse transcriptase (RNA-dependent DNA polymerase)	66.6667
OG0034598	3	phospholipid scrambling	100
OG0034599	3	NA	NA
OG0034600	3	Dynein heavy chain 14	100
OG0034601	3	Zinc-finger associated domain (zf-AD)	66.6667
OG0034602	3	Endonuclease/Exonuclease/phosphatase family	100
OG0034603	3	Cullin-associated NEDD8-dissociated protein	100
OG0034604	3	DNA-binding transcription factor activity, RNA polymerase II-specific	66.6667
OG0034605	3	Reverse transcriptase (RNA-dependent DNA polymerase)	66.6667
OG0034606	3	Transposase (partial DDE domain)	33.3333
OG0034607	3	NA	NA
OG0034608	3	NA	NA
OG0034609	3	Belongs to the glycosyltransferase 11 family	33.3333
OG0034610	3	NA	NA
OG0034611	3	NA	NA
OG0034612	3	Zinc finger, C2H2 type	33.3333
OG0034613	3	NA	NA
OG0034614	3	Cytosolic sulfotransferase	33.3333
OG0034615	3	NA	NA
OG0034616	3	K02A2.6-like	100
OG0034617	3	PX domain	33.3333
OG0034618	3	NA	NA
OG0034619	3	NA	NA
OG0034620	3	Pao retrotransposon peptidase	33.3333
OG0034621	3	Haloacid dehalogenase-like hydrolase	100
OG0034622	3	K02A2.6-like	66.6667
OG0034623	3	NA	NA
OG0034624	3	NA	NA
OG0034625	3	NA	NA
OG0034626	3	Transposase IS4	33.3333
OG0034627	3	7 transmembrane receptor (rhodopsin family)	66.6667
OG0034628	3	NA	NA
OG0034629	3	NA	NA
OG0034630	3	NA	NA
OG0034631	3	NA	NA
OG0034632	3	protein heterodimerization activity	33.3333
OG0034633	3	four-way junction helicase activity	33.3333
OG0034634	3	protein localization to nucleolus	33.3333
OG0034635	3	Lys63-specific deubiquitinase activity	33.3333
OG0034636	3	homophilic cell adhesion via plasma membrane adhesion molecules	33.3333
OG0034637	3	NA	NA
OG0034638	3	C-terminal of Roc, COR, domain	100
OG0034639	3	NA	NA
OG0034640	3	NA	NA
OG0034641	3	NA	NA
OG0034642	3	DNA binding	66.6667
OG0034643	3	Cholinergic receptor, nicotinic, alpha 2	33.3333
OG0034644	3	o-fucosylpeptide 3-beta-n-acetylglucosaminyltransferase	33.3333
OG0034645	3	Reverse transcriptase (RNA-dependent DNA polymerase)	66.6667
OG0034646	3	K02A2.6-like	100
OG0034647	3	acyl-CoA synthetase long-chain family member 1	66.6667
OG0034648	3	NA	NA
OG0034649	3	NA	NA
OG0034650	3	transposition, RNA-mediated	100
OG0034651	3	NA	NA
OG0034652	3	K02A2.6-like	66.6667
OG0034653	3	mRNA (adenine-N1-)-methyltransferase activity	33.3333
OG0034654	3	K02A2.6-like	66.6667
OG0034655	3	BTB (POZ) domain containing 6b	33.3333
OG0034656	3	Pao retrotransposon peptidase	33.3333
OG0034657	3	ankyrin repeat and SOCS	66.6667
OG0034658	3	NA	NA
OG0034659	3	NA	NA
OG0034660	3	NA	NA
OG0034661	3	7 transmembrane receptor (rhodopsin family)	100
OG0034662	3	DNA-directed RNA polymerase	33.3333
OG0034663	3	galactosylgalactosylxylosylprotein 3-beta-glucuronosyltransferase activity	66.6667
OG0034664	3	Ribonuclease H protein	66.6667
OG0034665	3	Tc5 transposase DNA-binding domain	66.6667
OG0034666	3	zinc ion binding	66.6667
OG0034667	3	Mucin-2 protein WxxW repeating region	66.6667
OG0034668	3	NA	NA
OG0034669	3	cadherin binding	66.6667
OG0034670	3	It is involved in the biological process described with transmembrane transport	100
OG0034671	3	Baculoviral inhibition of apoptosis protein repeat	33.3333
OG0034672	3	Baculoviral IAP	33.3333
OG0034673	3	K02A2.6-like	100
OG0034674	3	NA	NA
OG0034675	3	NA	NA
OG0034676	3	NA	NA
OG0034677	3	Adenylyl- / guanylyl cyclase, catalytic domain	66.6667
OG0034678	3	K02A2.6-like	66.6667
OG0034679	3	DDE superfamily endonuclease	100
OG0034680	3	NA	NA
OG0034681	3	NA	NA
OG0034682	3	NA	NA
OG0034683	3	Pao retrotransposon peptidase	66.6667
OG0034684	3	NA	NA
OG0034685	3	Ca2 -binding protein (EF-Hand superfamily	66.6667
OG0034686	3	Protein of unknown function (DUF1759)	66.6667
OG0034687	3	NA	NA
OG0034688	3	YqaJ-like viral recombinase domain	100
OG0034689	3	NA	NA
OG0034690	3	Cholinergic receptor nicotinic beta	33.3333
OG0034691	3	NA	NA
OG0034692	3	NA	NA
OG0034693	3	NA	NA
OG0034694	3	smoothened signaling pathway involved in dorsal/ventral neural tube patterning	33.3333
OG0034695	3	cell adhesion	66.6667
OG0034696	3	Neurotransmitter-gated ion-channel transmembrane region	66.6667
OG0034697	3	K02A2.6-like	100
OG0034698	3	NA	NA
OG0034699	3	ATPase activity, coupled to transmembrane movement of substances	66.6667
OG0034700	3	aspartate oxidase activity	100
OG0034701	3	Tc5 transposase DNA-binding domain	66.6667
OG0034702	3	minichromosome maintenance complex component 10	33.3333
OG0034703	3	DDE superfamily endonuclease	66.6667
OG0034704	3	NA	NA
OG0034705	3	NA	NA
OG0034706	3	NA	NA
OG0034707	3	positive regulation of TOR signaling	100
OG0034708	3	Domain of unknown function (DUF3504)	66.6667
OG0034709	3	Baculoviral IAP	33.3333
OG0034710	3	NA	NA
OG0034711	3	Reverse transcriptase (RNA-dependent DNA polymerase)	33.3333
OG0034712	3	mRNA pseudouridine synthesis	33.3333
OG0034713	3	NA	NA
OG0034714	3	NA	NA
OG0034715	3	K02A2.6-like	66.6667
OG0034716	3	extracellularly glycine-gated chloride channel activity	66.6667
OG0034717	3	Domain present in PSD-95, Dlg, and ZO-1/2.	66.6667
OG0034718	3	PNMA	33.3333
OG0034719	3	NA	NA
OG0034720	3	Belongs to the cation transport ATPase (P-type) (TC 3.A.3) family. Type IV subfamily	100
OG0043423	2	NA	NA
OG0043424	2	NA	NA
OG0043425	2	protein phosphatase regulator activity	50
OG0043426	2	K02A2.6-like	100
OG0043427	2	positive regulation of TOR signaling	100
OG0043428	2	Reverse transcriptase (RNA-dependent DNA polymerase)	50
OG0043429	2	NA	NA
OG0043430	2	nucleic acid binding	50
OG0043431	2	NA	NA
OG0043432	2	NA	NA
OG0043433	2	G protein-coupled receptor	50
OG0043434	2	NA	NA
OG0043435	2	ZnF_TTF	50
OG0043436	2	protein phosphatase regulator activity	50
OG0043437	2	K02A2.6-like	100
OG0043438	2	transposition, RNA-mediated	100
OG0043439	2	K02A2.6-like	100
OG0043440	2	NA	NA
OG0043441	2	NA	NA
OG0043442	2	SCAN domain	50
OG0043443	2	NA	NA
OG0043444	2	nuclear localization sequence binding	50
OG0043445	2	NA	NA
OG0043446	2	NA	NA
OG0043447	2	K02A2.6-like	50
OG0043448	2	NA	NA
OG0043449	2	NA	NA
OG0043450	2	domain in protein kinases, N-glycanases and other nuclear proteins	100
OG0043451	2	NA	NA
OG0043452	2	NA	NA
OG0043453	2	Belongs to the helicase family	50
OG0043454	2	Reverse transcriptase (RNA-dependent DNA polymerase)	50
OG0043455	2	proton channel activity	50
OG0043456	2	NA	NA
OG0043457	2	transposition, RNA-mediated	100
OG0043458	2	NA	NA
OG0043459	2	ISXO2-like transposase domain	50
OG0043460	2	NA	NA
OG0043461	2	NA	NA
OG0043462	2	NA	NA
OG0043463	2	NA	NA
OG0043464	2	NA	NA
OG0043465	2	Reverse transcriptase (RNA-dependent DNA polymerase)	100
OG0043466	2	Reverse transcriptase (RNA-dependent DNA polymerase)	100
OG0043467	2	NA	NA
OG0043468	2	alpha-1,6-mannosylglycoprotein 6-beta-N-acetylglucosaminyltransferase activity	50
OG0043469	2	NA	NA
OG0043470	2	Integrase core domain	100
OG0043471	2	NA	NA
OG0043472	2	NA	NA
OG0043473	2	NA	NA
OG0043474	2	NA	NA
OG0043475	2	Reverse transcriptase (RNA-dependent DNA polymerase)	50
OG0043476	2	transposition, RNA-mediated	100
OG0043477	2	Belongs to the helicase family	50
OG0043478	2	Protein of unknown function (DUF1280)	50
OG0043479	2	NA	NA
OG0043480	2	NA	NA
OG0043481	2	NA	NA
OG0043482	2	nucleic acid binding	50
OG0043483	2	NA	NA
OG0043484	2	NA	NA
OG0043485	2	NA	NA
OG0043486	2	NA	NA
OG0043487	2	Adenosine/AMP deaminase	100
OG0043488	2	Trio Rho guanine nucleotide exchange factor	50
OG0043489	2	nucleic acid binding	50
OG0043490	2	NA	NA
OG0043491	2	NA	NA
OG0043492	2	NA	NA
OG0043493	2	NA	NA
OG0043494	2	DBH-like monooxygenase protein 1	50
OG0043495	2	retrotransposable element Tf2 155 kDa protein type 1-like	100
OG0043496	2	protein phosphatase regulator activity	50
OG0043497	2	nuclease activity	50
OG0043498	2	neurotransmitter:sodium symporter activity	50
OG0043499	2	Integrase core domain	50
OG0043500	2	K02A2.6-like	100
OG0043501	2	NA	NA
OG0043502	2	NA	NA
OG0043503	2	NA	NA
OG0043504	2	NA	NA
OG0043505	2	NA	NA
OG0043506	2	Promyelocytic leukemia	50
OG0043507	2	Integrase core domain	50
OG0043508	2	NA	NA
OG0043509	2	NA	NA
OG0043510	2	Belongs to the helicase family	50
OG0043511	2	positive regulation of TOR signaling	100
OG0043512	2	NA	NA
OG0043513	2	nucleic acid binding	100
OG0043514	2	aminopeptidase activity	50
OG0043515	2	NA	NA
OG0043516	2	NA	NA
OG0043517	2	K02A2.6-like	50
OG0043518	2	transposition, RNA-mediated	100
OG0043519	2	transposition, RNA-mediated	100
OG0043520	2	NA	NA
OG0043521	2	NA	NA
OG0043522	2	NLR family, apoptosis inhibitory protein	100
OG0043523	2	DDE superfamily endonuclease	100
OG0043524	2	NA	NA
OG0043525	2	NA	NA
OG0043526	2	NA	NA
OG0043527	2	NA	NA
OG0043528	2	NA	NA
OG0043529	2	NA	NA
OG0043530	2	Fibrinogen-related domains (FReDs)	50
OG0043531	2	K02A2.6-like	50
OG0043532	2	NA	NA
OG0043533	2	DDE superfamily endonuclease	50
OG0043534	2	NA	NA
OG0043535	2	NA	NA
OG0043536	2	DDE superfamily endonuclease	50
OG0043537	2	NA	NA
OG0043538	2	Integrase core domain	50
OG0043539	2	NA	NA
OG0043540	2	NA	NA
OG0043541	2	NA	NA
OG0043542	2	Golgi to endosome transport	50
OG0043543	2	NA	NA
OG0043544	2	NA	NA
OG0043545	2	Reverse transcriptase (RNA-dependent DNA polymerase)	100
OG0043546	2	NA	NA
OG0043547	2	NA	NA
OG0043548	2	Reverse transcriptase (RNA-dependent DNA polymerase)	100
OG0043549	2	NA	NA
OG0043550	2	NA	NA
OG0043551	2	transposition, RNA-mediated	50
OG0043552	2	K02A2.6-like	50
OG0043553	2	NA	NA
OG0043554	2	NA	NA
OG0043555	2	Reverse transcriptase (RNA-dependent DNA polymerase)	100
OG0043556	2	NA	NA
OG0043557	2	NA	NA
OG0043558	2	NA	NA
OG0043559	2	NA	NA
OG0043560	2	It is involved in the biological process described with transmembrane transport	50
OG0043561	2	NA	NA
OG0043562	2	NA	NA
OG0043563	2	Nucleolar complex protein 3 homolog	50
OG0043564	2	NA	NA
OG0043565	2	NA	NA
OG0043566	2	Integrase core domain	100
OG0043567	2	NA	NA
OG0043568	2	NA	NA
OG0043569	2	NA	NA
OG0043570	2	Belongs to the helicase family	50
OG0043571	2	NA	NA
OG0043572	2	DNA methylation involved in gamete generation	100
OG0043573	2	NA	NA
OG0043574	2	Ectonucleoside triphosphate diphosphohydrolase 7	50
OG0043575	2	NA	NA
OG0043576	2	Integrase core domain	100
OG0043577	2	NA	NA
OG0043578	2	NA	NA
OG0043579	2	NA	NA
OG0043580	2	SCAN domain	100
OG0043581	2	NA	NA
OG0043582	2	NA	NA
OG0043583	2	NA	NA
OG0043584	2	K02A2.6-like	50
OG0043585	2	galactosylceramidase activity	50
OG0043586	2	ribosomal small subunit binding	50
OG0043587	2	NA	NA
OG0043588	2	NA	NA
OG0043589	2	Angiopoietin-related protein 7-like	50
OG0043590	2	NA	NA
OG0043591	2	Ribonuclease H protein	50
OG0043592	2	protein phosphatase regulator activity	100
OG0043593	2	DDE superfamily endonuclease	50
OG0043594	2	It is involved in the biological process described with signal transduction	50
OG0043595	2	NA	NA
OG0043596	2	NA	NA
OG0043597	2	NA	NA
OG0043598	2	zinc finger	50
OG0043599	2	nucleic acid binding	50
OG0043600	2	NA	NA
OG0043601	2	NA	NA
OG0043602	2	NA	NA
OG0043603	2	26S proteasome, regulatory subunit	50
OG0043604	2	cytoplasmic pattern recognition receptor signaling pathway in response to virus	50
OG0043605	2	NA	NA
OG0043606	2	NA	NA
OG0043607	2	DDE superfamily endonuclease	100
OG0043608	2	NA	NA
OG0043609	2	NA	NA
OG0043610	2	Transferase activity, transferring glycosyl groups. It is involved in the biological process described with carbohydrate metabolic process	50
OG0043611	2	Vacuolar Protein	50
OG0043612	2	negative regulation of intracellular estrogen receptor signaling pathway	50
OG0043613	2	NA	NA
OG0043614	2	NA	NA
OG0043615	2	nuclease activity	50
OG0043616	2	integrator complex subunit	100
OG0043617	2	protein phosphatase regulator activity	50
OG0043618	2	receptor tyrosine kinase binding	50
OG0043619	2	mature ribosome assembly	100
OG0043620	2	Integrase core domain	50
OG0043621	2	NA	NA
OG0043622	2	ATP binding	100
OG0043623	2	NA	NA
OG0043624	2	polysaccharide localization	50
OG0043625	2	motor activity	50
OG0043626	2	alpha-2-macroglobulin-like	50
OG0043627	2	NA	NA
OG0043628	2	proton channel activity	50
OG0043629	2	guanine nucleotide-releasing factor	100
OG0043630	2	NA	NA
OG0043631	2	NA	NA
OG0043632	2	NA	NA
OG0043633	2	NA	NA
OG0043634	2	Pao retrotransposon peptidase	100
OG0043635	2	mediates the voltage-dependent sodium ion permeability of excitable membranes	50
OG0043636	2	oxidation-reduction process	100
OG0043637	2	NA	NA
OG0043638	2	NA	NA
OG0043639	2	Ribonuclease H protein	50
OG0043640	2	ankyrin repeat and SOCS	50
OG0043641	2	protein phosphatase regulator activity	50
OG0043642	2	protein phosphatase regulator activity	50
OG0043643	2	nucleosome assembly	50
OG0043644	2	NA	NA
OG0043645	2	Extracellular serine threonine protein kinase FAM20C-like	100
OG0043646	2	SWIB/MDM2 domain	100
OG0043647	2	NA	NA
OG0043648	2	DDE superfamily endonuclease	50
OG0043649	2	NA	NA
OG0043650	2	NA	NA
OG0043651	2	Polycystic kidney disease	100
OG0043652	2	K02A2.6-like	100
OG0043653	2	positive regulation of TOR signaling	50
OG0043654	2	positive regulation of fibroblast apoptotic process	50
OG0043655	2	NA	NA
OG0043656	2	NA	NA
OG0043657	2	NA	NA
OG0043658	2	Glycyl-tRNA synthetase	100
OG0043659	2	ATP binding	50
OG0043660	2	NA	NA
OG0043661	2	NA	NA
OG0043662	2	sodium-dependent L-ascorbate transmembrane transporter activity	100
OG0043663	2	Conserved hypothetical protein	50
OG0043664	2	NA	NA
OG0043665	2	NA	NA
OG0043666	2	NA	NA
OG0043667	2	negative regulation of cell proliferation	100
OG0043668	2	Methyltransferase FkbM domain	100
OG0043669	2	NA	NA
OG0043670	2	SCAN domain	100
OG0043671	2	NA	NA
OG0043672	2	Reverse transcriptase (RNA-dependent DNA polymerase)	100
OG0043673	2	NA	NA
OG0043674	2	NA	NA
OG0043675	2	NA	NA
OG0043676	2	NA	NA
OG0043677	2	Integrase core domain	100
OG0043678	2	transposition, RNA-mediated	100
OG0043679	2	Ribonuclease H protein	100
OG0043680	2	SCAN domain	100
OG0043681	2	NA	NA
OG0043682	2	Reverse transcriptase (RNA-dependent DNA polymerase)	100
OG0043683	2	NA	NA
OG0043684	2	SCAN domain	100
OG0043685	2	Rho GTPase binding	100
OG0043686	2	NA	NA
OG0043687	2	NA	NA
OG0043688	2	Cyclic AMP receptor-like protein	50
OG0043689	2	NA	NA
OG0043690	2	NA	NA
OG0043691	2	Belongs to the glycosyltransferase 43 family	50
OG0043692	2	NA	NA
OG0043693	2	K02A2.6-like	50
OG0043694	2	NA	NA
OG0043695	2	Pao retrotransposon peptidase	100
OG0043696	2	NA	NA
OG0043697	2	NA	NA
OG0043698	2	Transglutaminase-like superfamily	100
OG0043699	2	NA	NA
OG0043700	2	NA	NA
OG0043701	2	May act as a scaffolding protein within caveolar membranes. Interacts directly with G-protein alpha subunits and can functionally regulate their activity	100
OG0043702	2	Integrase core domain	50
OG0043703	2	protein phosphatase regulator activity	50
OG0043704	2	NA	NA
OG0043705	2	DDE superfamily endonuclease	50
OG0043706	2	NA	NA
OG0043707	2	NA	NA
OG0043708	2	Putative peptidase (DUF1758)	50
OG0043709	2	translation initiation factor activity	100
OG0043710	2	NA	NA
OG0043711	2	Receptor	100
OG0043712	2	This protein promotes the GTP-dependent binding of aminoacyl-tRNA to the A-site of ribosomes during protein biosynthesis	50
OG0043713	2	NA	NA
OG0043714	2	dipeptidyl-peptidase activity	50
OG0043715	2	Belongs to the TRAFAC class myosin-kinesin ATPase superfamily. Myosin family	100
OG0043716	2	DNA polymerase	100
OG0043717	2	NA	NA
OG0043718	2	NA	NA
OG0043719	2	protein heterodimerization activity	50
OG0043720	2	NA	NA
OG0043721	2	Jerky protein homolog-like	50
OG0043722	2	translation initiation factor activity	50
OG0043723	2	NA	NA
OG0043724	2	maintenance of mitotic sister chromatid cohesion, centromeric	50
OG0043725	2	propionyl-CoA carboxylase activity	50
OG0043726	2	regulation of transcription from RNA polymerase II promoter in response to UV-induced DNA damage	50
OG0043727	2	SCAN domain	50
OG0043728	2	guanyl-nucleotide exchange factor activity	100
OG0043729	2	NA	NA
OG0043730	2	NA	NA
OG0043731	2	NA	NA
OG0043732	2	NA	NA
OG0043733	2	Transposase IS4	100
OG0043734	2	NA	NA
OG0043735	2	NA	NA
OG0043736	2	propionyl-CoA carboxylase activity	50
OG0043737	2	coreceptor activity involved in Wnt signaling pathway, planar cell polarity pathway	100
OG0043738	2	NA	NA
OG0043739	2	NA	NA
OG0043740	2	NA	NA
OG0043741	2	NA	NA
OG0043742	2	NA	NA
OG0043743	2	positive regulation of TOR signaling	100
OG0043744	2	DDE superfamily endonuclease	100
OG0043745	2	NA	NA
OG0043746	2	NA	NA
OG0043747	2	NA	NA
OG0043748	2	DNA replication proofreading	100
OG0043749	2	NA	NA
OG0043750	2	Adenylyl- / guanylyl cyclase, catalytic domain	100
OG0043751	2	NA	NA
OG0043752	2	NA	NA
OG0043753	2	NA	NA
OG0043754	2	NA	NA
OG0043755	2	replication fork processing	100
OG0043756	2	DDE superfamily endonuclease	100
OG0043757	2	NA	NA
OG0043758	2	Aprataxin	50
OG0043759	2	DNA replication-independent nucleosome assembly	50
OG0043760	2	SET and MYND	50
OG0043761	2	Glucan (1,4-alpha-), branching enzyme 1	100
OG0043762	2	NA	NA
OG0043763	2	Ribonuclease H protein	100
OG0043764	2	phospholipid scrambling	50
OG0043765	2	NA	NA
OG0043766	2	NA	NA
OG0043767	2	Thrombospondin type 3 repeat	100
OG0043768	2	NA	NA
OG0043769	2	ABC transporter G family member	100
OG0043770	2	mannose metabolic process	50
OG0043771	2	NA	NA
OG0043772	2	NA	NA
OG0043773	2	regulation of replicative cell aging	100
OG0043774	2	DNA binding. It is involved in the biological process described with regulation of transcription, DNA-templated	50
OG0043775	2	Pao retrotransposon peptidase	50
OG0043776	2	NA	NA
OG0043777	2	NA	NA
OG0043778	2	NA	NA
OG0043779	2	Belongs to the helicase family	100
OG0043780	2	heat shock	50
OG0043781	2	phospholipid scrambling	50
OG0043782	2	Methyltransferase domain	50
OG0043783	2	NA	NA
OG0043784	2	NA	NA
OG0043785	2	DDE superfamily endonuclease	100
OG0043786	2	NA	NA
OG0043787	2	NA	NA
OG0043788	2	NA	NA
OG0043789	2	NA	NA
OG0043790	2	NA	NA
OG0043791	2	NA	NA
OG0043792	2	Adenylyl- / guanylyl cyclase, catalytic domain	100
OG0043793	2	NA	NA
OG0043794	2	ATPase activity	50
OG0043795	2	DDE superfamily endonuclease	100
OG0043796	2	Reverse transcriptase (RNA-dependent DNA polymerase)	50
OG0043797	2	NA	NA
OG0043798	2	DDE superfamily endonuclease	50
OG0043799	2	oxidoreductase activity, acting on paired donors, with incorporation or reduction of molecular oxygen, reduced ascorbate as one donor, and incorporation of one atom of oxygen	50
OG0043800	2	NA	NA
OG0043801	2	3-kinase, catalytic subunit alpha	100
OG0043802	2	Reverse transcriptase (RNA-dependent DNA polymerase)	100
OG0043803	2	NA	NA
OG0043804	2	NA	NA
OG0043805	2	NA	NA
OG0043806	2	transposition, RNA-mediated	50
OG0043807	2	NA	NA
OG0043808	2	Ribonuclease H protein	50
OG0043809	2	NA	NA
OG0043810	2	carbohydrate binding	50
OG0043811	2	NA	NA
OG0043812	2	NA	NA
OG0043813	2	thymidine kinase 2, mitochondrial	50
OG0043814	2	NA	NA
OG0043815	2	It is involved in the biological process described with protein ubiquitination	50
OG0043816	2	NA	NA
OG0043817	2	protein phosphatase regulator activity	50
OG0043818	2	K02A2.6-like	100
OG0043819	2	DDE superfamily endonuclease	100
OG0043820	2	K02A2.6-like	50
OG0043821	2	membrane tubulation	50
OG0043822	2	NA	NA
OG0043823	2	NA	NA
OG0043824	2	NA	NA
OG0043825	2	TRC8 N-terminal domain	100
OG0043826	2	NA	NA
OG0043827	2	phosphodiesterase I activity	50
OG0043828	2	NA	NA
OG0043829	2	cell surface pattern recognition receptor signaling pathway	100
OG0043830	2	negative regulation of axon extension involved in regeneration	50
OG0043831	2	NA	NA
OG0043832	2	protein heterodimerization activity	100
OG0043833	2	Reverse transcriptase (RNA-dependent DNA polymerase)	50
OG0043834	2	sulfotransferase activity	100
OG0043835	2	mitogen-activated protein kinase kinase binding	100
OG0043836	2	NA	NA
OG0043837	2	Coiled-coil domain containing 152	100
OG0043838	2	K02A2.6-like	50
OG0043839	2	EF-hand domain pair	100
OG0043840	2	NA	NA
OG0043841	2	NA	NA
OG0043842	2	NA	NA
OG0043843	2	Patched domain containing 3	50
OG0043844	2	DDE superfamily endonuclease	50
OG0043845	2	Low-density lipoprotein receptor domain class A	50
OG0043846	2	beta-glucuronidase activity	100
OG0043847	2	negative regulation of axon extension involved in regeneration	100
OG0043848	2	NA	NA
OG0043849	2	ATP-dependent microtubule motor activity, minus-end-directed	100
OG0043850	2	Integrase core domain	50
OG0043851	2	Ribonuclease H protein	50
OG0043852	2	organic anion transmembrane transporter activity	100
OG0043853	2	protein phosphatase regulator activity	50
OG0043854	2	Transposase IS4	100
OG0043855	2	beta-glucuronidase activity	50
OG0043856	2	NA	NA
OG0043857	2	mRNA transport	50
OG0043858	2	NA	NA
OG0043859	2	NA	NA
OG0043860	2	NA	NA
OG0043861	2	Zinc finger protein 711	50
OG0043862	2	mRNA transport	100
OG0043863	2	NA	NA
OG0043864	2	alkylhalidase activity	100
OG0043865	2	NA	NA
OG0043866	2	K02A2.6-like	50
OG0043867	2	NA	NA
OG0043868	2	Endoplasmic reticulum-Golgi intermediate compartment protein 3	50
OG0043869	2	K02A2.6-like	50
OG0043870	2	Histone H2A	50
OG0043871	2	Reverse transcriptase (RNA-dependent DNA polymerase)	50
OG0043872	2	NA	NA
OG0043873	2	Reverse transcriptase (RNA-dependent DNA polymerase)	50
OG0043874	2	guanyl-nucleotide exchange factor activity	100
OG0043875	2	NA	NA
OG0043876	2	NA	NA
OG0043877	2	DDE superfamily endonuclease	50
OG0043878	2	NA	NA
OG0043879	2	Reverse transcriptase (RNA-dependent DNA polymerase)	100
OG0043880	2	E3 ubiquitin-protein ligase TRIM56	50
OG0043881	2	NA	NA
OG0043882	2	NA	NA
OG0043883	2	NA	NA
OG0043884	2	NA	NA
OG0043885	2	NA	NA
OG0043886	2	protein heterodimerization activity	100
OG0043887	2	NA	NA
OG0043888	2	coreceptor activity involved in Wnt signaling pathway, planar cell polarity pathway	100
OG0043889	2	NA	NA
OG0043890	2	inorganic phosphate transmembrane transporter activity	100
OG0043891	2	NA	NA
OG0043892	2	NA	NA
OG0043893	2	NA	NA
OG0043894	2	NA	NA
OG0043895	2	NA	NA
OG0043896	2	NA	NA
OG0043897	2	NA	NA
OG0043898	2	NA	NA
OG0043899	2	NA	NA
OG0043900	2	mRNA, complete cds	100
OG0043901	2	exocyst localization	100
OG0043902	2	protein phosphatase regulator activity	100
OG0043903	2	Solute carrier family 22, member 18	100
OG0043904	2	NA	NA
OG0043905	2	NA	NA
OG0043906	2	NA	NA
OG0043907	2	Major Facilitator Superfamily	100
OG0043908	2	Reverse transcriptase (RNA-dependent DNA polymerase)	100
OG0043909	2	Lytic polysaccharide mono-oxygenase, cellulose-degrading	100
OG0043910	2	NA	NA
OG0043911	2	NA	NA
OG0043912	2	Reverse transcriptase (RNA-dependent DNA polymerase)	100
OG0043913	2	E3 ubiquitin-protein ligase TRIM56	100
OG0043914	2	K02A2.6-like	50
OG0043915	2	NA	NA
OG0043916	2	vWA found in TerF C terminus	50
OG0043917	2	NA	NA
OG0043918	2	carbohydrate binding	50
OG0043919	2	DDE superfamily endonuclease	50
OG0043920	2	NA	NA
OG0043921	2	DDE superfamily endonuclease	100
OG0043922	2	NA	NA
OG0043923	2	NA	NA
OG0043924	2	K02A2.6-like	100
OG0043925	2	Integrase core domain	100
OG0043926	2	NA	NA
OG0043927	2	Integrase core domain	100
OG0043928	2	NA	NA
OG0043929	2	7 transmembrane receptor (rhodopsin family)	100
OG0043930	2	NA	NA
OG0043931	2	NA	NA
OG0043932	2	Broad-Complex, Tramtrack and Bric a brac	50
OG0043933	2	cell wall polysaccharide biosynthetic process	100
OG0043934	2	Receptor for oxytocin. The activity of this receptor is mediated by G proteins which activate a phosphatidylinositol- calcium second messenger system	100
OG0043935	2	NA	NA
OG0043936	2	condensed mesenchymal cell proliferation	50
OG0043937	2	attachment of spindle microtubules to kinetochore involved in meiotic chromosome segregation	50
OG0043938	2	MICAL-like	50
OG0043939	2	Protein of unknown function (DUF1759)	100
OG0043940	2	receptor-mediated endocytosis	50
OG0043941	2	SCAN domain	100
OG0043942	2	NA	NA
OG0043943	2	NA	NA
OG0043944	2	NA	NA
OG0043945	2	NA	NA
OG0043946	2	K02A2.6-like	100
OG0043947	2	NA	NA
OG0043948	2	NA	NA
OG0043949	2	Integrase core domain	50
OG0043950	2	NA	NA
OG0043951	2	negative regulation of T cell mediated immunity	50
OG0043952	2	SCAN domain	100
OG0043953	2	Reverse transcriptase (RNA-dependent DNA polymerase)	50
OG0043954	2	Transposase	50
OG0043955	2	transposition, RNA-mediated	50
OG0043956	2	NA	NA
OG0043957	2	NA	NA
OG0043958	2	NA	NA
OG0043959	2	NA	NA
OG0043960	2	neurotransmitter:sodium symporter activity	100
OG0043961	2	NA	NA
OG0043962	2	NA	NA
OG0043963	2	NA	NA
OG0043964	2	NA	NA
OG0043965	2	DDE superfamily endonuclease	100
OG0043966	2	NA	NA
OG0043967	2	NA	NA
OG0043968	2	Tuberous sclerosis 2	100
OG0043969	2	NA	NA
OG0043970	2	translation initiation factor binding	100
OG0043971	2	procollagen-proline 4-dioxygenase activity	50
OG0043972	2	NA	NA
OG0043973	2	Complement C1q-like protein	50
OG0043974	2	NA	NA
OG0043975	2	coiled-coil	50
OG0043976	2	[heparan sulfate]-glucosamine 3-sulfotransferase 1 activity	50
OG0043977	2	positive regulation of TORC2 signaling	100
OG0043978	2	transposition, RNA-mediated	50
OG0043979	2	NA	NA
OG0043980	2	NA	NA
OG0043981	2	Ribonuclease H protein	100
OG0043982	2	NA	NA
OG0043983	2	NA	NA
OG0043984	2	transposition, RNA-mediated	100
OG0043985	2	SCAN domain	50
OG0043986	2	nuclear receptor transcription coactivator activity	100
OG0043987	2	NA	NA
OG0043988	2	NA	NA
OG0043989	2	NA	NA
OG0043990	2	protein phosphatase regulator activity	100
OG0043991	2	NA	NA
OG0043992	2	Cadherin-like	50
OG0043993	2	oxidation-reduction process	50
OG0043994	2	NA	NA
OG0043995	2	PDZ domain containing RING finger	50
OG0043996	2	NA	NA
OG0043997	2	NA	NA
OG0043998	2	xylosyltransferase	100
OG0043999	2	Oxoglutarate (alpha-ketoglutarate) dehydrogenase b (lipoamide)	50
OG0044000	2	Inhibitor of nuclear factor kappa-B kinase subunit	50
OG0044001	2	Ribonuclease H protein	50
OG0044002	2	Core-2/I-Branching enzyme	50
OG0044003	2	nuclear receptor transcription coactivator activity	100
OG0044004	2	NA	NA
OG0044005	2	NA	NA
OG0044006	2	NA	NA
OG0044007	2	NA	NA
OG0044008	2	NA	NA
OG0044009	2	NA	NA
OG0044010	2	NA	NA
OG0044011	2	NA	NA
OG0044012	2	NA	NA
OG0044013	2	NA	NA
OG0044014	2	NA	NA
OG0044015	2	NA	NA
OG0044016	2	NA	NA
OG0044017	2	post-chaperonin tubulin folding pathway	100
OG0044018	2	K02A2.6-like	100
OG0044019	2	Kalirin, RhoGEF kinase	50
OG0044020	2	NA	NA
OG0044021	2	NA	NA
OG0044022	2	Putative peptidase (DUF1758)	100
OG0044023	2	K02A2.6-like	100
OG0044024	2	NA	NA
OG0044025	2	Ribonuclease H protein	50
OG0044026	2	NA	NA
OG0044027	2	NA	NA
OG0044028	2	NA	NA
OG0044029	2	Prolyl 4-hydroxylase alpha subunit homologues.	50
OG0044030	2	Transmembrane protein 26	50
OG0044031	2	NA	NA
OG0044032	2	K02A2.6-like	100
OG0044033	2	NA	NA
OG0044034	2	serine-type endopeptidase inhibitor activity	100
OG0044035	2	Belongs to the tRNA nucleotidyltransferase poly(A) polymerase family	50
OG0044036	2	aggrephagy	50
OG0044037	2	integrin-mediated signaling pathway	100
OG0044038	2	mediates the voltage-dependent sodium ion permeability of excitable membranes	100
OG0044039	2	F-box only protein 44	100
OG0044040	2	Endonuclease-reverse transcriptase	50
OG0044041	2	mannosyl-oligosaccharide 1,3-1,6-alpha-mannosidase activity	100
OG0044042	2	NA	NA
OG0044043	2	Dynein heavy chain 14	100
OG0044044	2	NA	NA
OG0044045	2	Oxidoreductase activity. It is involved in the biological process described with metabolic process	100
OG0044046	2	K02A2.6-like	100
OG0044047	2	transposition, RNA-mediated	50
OG0044048	2	NA	NA
OG0044049	2	Glycosyltransferase family 43	50
OG0044050	2	1 heavy chain 1	100
OG0044051	2	K02A2.6-like	100
OG0044052	2	Ubiquitin protein ligase E3 component n-recognin 2	100
OG0044053	2	Autophagy-related protein 2 homolog	100
OG0044054	2	galactosylgalactosylxylosylprotein 3-beta-glucuronosyltransferase activity	100
OG0044055	2	Belongs to the sodium neurotransmitter symporter (SNF) (TC 2.A.22) family	50
OG0044056	2	NA	NA
OG0044057	2	NA	NA
OG0044058	2	negative regulation of hemostasis	100
OG0044059	2	cytochrome p450	100
OG0044060	2	NA	NA
OG0044061	2	protein phosphatase regulator activity	100
OG0044062	2	NA	NA
OG0044063	2	protein phosphatase regulator activity	100
OG0044064	2	NA	NA
OG0044065	2	NA	NA
OG0044066	2	NA	NA
OG0044067	2	Reverse transcriptase (RNA-dependent DNA polymerase)	100
OG0044068	2	GTPase activator activity	100
OG0044069	2	family with sequence similarity 20, member B	100
OG0044070	2	K02A2.6-like	50
OG0044071	2	Calmodulin mediates the control of a large number of enzymes, ion channels and other proteins by Ca(2 ). Among the enzymes to be stimulated by the calmodulin-Ca(2 ) complex are a number of protein kinases and phosphatases	50
OG0044072	2	transposition, RNA-mediated	100
OG0044073	2	K02A2.6-like	50
OG0044074	2	Reverse transcriptase (RNA-dependent DNA polymerase)	50
OG0044075	2	NA	NA
OG0044076	2	NA	NA
OG0044077	2	NA	NA
OG0044078	2	regulation of response to stimulus	100
OG0044079	2	NA	NA
OG0044080	2	nuclease activity	100
OG0044081	2	NA	NA
OG0044082	2	zinc ion binding	50
OG0044083	2	NA	NA
OG0044084	2	Cyclin-dependent kinase 6	100
OG0044085	2	NA	NA
OG0044086	2	histone H4-K16 acetylation	100
OG0044087	2	NA	NA
OG0044088	2	ubiquitin	50
OG0044089	2	NA	NA
OG0044090	2	NA	NA
OG0044091	2	negative regulation of tumor necrosis factor (ligand) superfamily member 11 production	50
OG0044092	2	NA	NA
OG0044093	2	transposition, RNA-mediated	100
OG0044094	2	NA	NA
OG0044095	2	NA	NA
OG0044096	2	Adenylyl- / guanylyl cyclase, catalytic domain	100
OG0044097	2	NA	NA
OG0044098	2	guanylate cyclase activity	50
OG0044099	2	NA	NA
OG0044100	2	NA	NA
OG0044101	2	protein transport to vacuole involved in ubiquitin-dependent protein catabolic process via the multivesicular body sorting pathway	100
OG0044102	2	NA	NA
OG0044103	2	transposition, RNA-mediated	100
OG0044104	2	NA	NA
OG0044105	2	K02A2.6-like	100
OG0044106	2	guanylate cyclase activity	50
OG0044107	2	NA	NA
OG0044108	2	proton channel activity	50
OG0044109	2	NA	NA
OG0044110	2	EGF domain, unclasssified subfamily	50
OG0044111	2	Reverse transcriptase (RNA-dependent DNA polymerase)	100
OG0044112	2	NA	NA
OG0044113	2	Glycosyltransferase family 92	50
OG0044114	2	NA	NA
OG0044115	2	protein-cysteine S-acyltransferase activity	50
OG0044116	2	NA	NA
OG0044117	2	It is involved in the biological process described with calcium-mediated signaling	50
OG0044118	2	Reverse transcriptase (RNA-dependent DNA polymerase)	100
OG0044119	2	NA	NA
OG0044120	2	NA	NA
OG0044121	2	K02A2.6-like	100
OG0044122	2	NA	NA
OG0044123	2	NA	NA
OG0044124	2	Calcyphosine 2	50
OG0044125	2	phospholipid scrambling	50
OG0044126	2	NA	NA
OG0044127	2	flavin adenine dinucleotide binding. It is involved in the biological process described with oxidation-reduction process	50
OG0044128	2	Reverse transcriptase (RNA-dependent DNA polymerase)	50
OG0044129	2	NA	NA
OG0044130	2	EF-hand calcium-binding domain-containing protein 6	100
OG0044131	2	NA	NA
OG0044132	2	nuclear localization sequence binding	50
OG0044133	2	NA	NA
OG0044134	2	NA	NA
OG0044135	2	K02A2.6-like	50
OG0044136	2	NA	NA
OG0044137	2	NA	NA
OG0044138	2	NA	NA
OG0044139	2	NA	NA
OG0044140	2	NA	NA
OG0044141	2	NA	NA
OG0044142	2	NA	NA
OG0044143	2	regulation of peptidyl-lysine crotonylation	50
OG0044144	2	NA	NA
OG0044145	2	PFAM transposase, IS4 family protein	100
OG0044146	2	NA	NA
OG0044147	2	NA	NA
OG0044148	2	NA	NA
OG0044149	2	Integrase core domain	100
OG0044150	2	NA	NA
OG0044151	2	cytochrome P450	50
OG0044152	2	NA	NA
OG0044153	2	NA	NA
OG0044154	2	magnesium ion binding	50
OG0044155	2	7 transmembrane receptor (rhodopsin family)	50
OG0044156	2	Laminin G domain	50
OG0044157	2	Promyelocytic leukemia	50
OG0044158	2	NA	NA
OG0044159	2	cell adhesion	50
OG0044160	2	Reverse transcriptase (RNA-dependent DNA polymerase)	100
OG0044161	2	NA	NA
OG0044162	2	epithelial cell morphogenesis involved in placental branching	50
OG0044163	2	NA	NA
OG0044164	2	NA	NA
OG0044165	2	NA	NA
OG0044166	2	NA	NA
OG0044167	2	NA	NA
OG0044168	2	COBW domain-containing protein	100
OG0044169	2	NA	NA
OG0044170	2	Zinc finger, FYVE	50
OG0044171	2	NA	NA
OG0044172	2	NA	NA
OG0044173	2	NA	NA
OG0044174	2	Belongs to the helicase family	100
OG0044175	2	Glycine dehydrogenase (decarboxylating)	50
OG0044176	2	guanyl-nucleotide exchange factor activity	100
OG0044177	2	Reverse transcriptase (RNA-dependent DNA polymerase)	50
OG0044178	2	Domain of unknown function (DUF1768)	50
OG0044179	2	Ribonuclease H protein	50
OG0044180	2	NA	NA
OG0044181	2	D-erythro-sphingosine kinase activity	50
OG0044182	2	NA	NA
OG0044183	2	NA	NA
OG0044184	2	TIR domain	50
OG0044185	2	Complement component C1q domain.	100
OG0044186	2	ATP binding	50
OG0044187	2	It is involved in the biological process described with protein phosphorylation	50
OG0044188	2	F-box protein 10	100
OG0044189	2	NA	NA
OG0044190	2	NA	NA
OG0044191	2	Integrase core domain	50
OG0044192	2	lipoprotein receptor-related protein	50
OG0044193	2	ZnF_TTF	100
OG0044194	2	Reelin isoform	100
OG0044195	2	G-protein beta/gamma-subunit complex binding	100
OG0044196	2	NA	NA
OG0044197	2	NA	NA
OG0044198	2	NA	NA
OG0044199	2	PiggyBac transposable element-derived protein	50
OG0044200	2	K02A2.6-like	100
OG0044201	2	NA	NA
OG0044202	2	NA	NA
OG0044203	2	NA	NA
OG0044204	2	NA	NA
OG0044205	2	NA	NA
OG0044206	2	NA	NA
OG0044207	2	NA	NA
OG0044208	2	acylamino-acid-releasing enzyme	50
OG0044209	2	ATP-dependent DNA helicase RecQ	50
OG0044210	2	mRNA, complete cds	50
OG0044211	2	cell surface pattern recognition receptor signaling pathway	50
OG0044212	2	NA	NA
OG0044213	2	Carboxylesterase family	100
OG0044214	2	Inhibitor of kappa light polypeptide gene enhancer in B-cells, kinase epsilon	100
OG0044215	2	von Willebrand factor (vWF) type A domain	100
OG0044216	2	chemorepulsion of branchiomotor axon	50
OG0044217	2	NA	NA
OG0044218	2	negative regulation of canonical Wnt signaling pathway involved in cardiac muscle cell fate commitment	50
OG0044219	2	dendritic cell proliferation	50
OG0044220	2	NA	NA
OG0044221	2	NA	NA
OG0044222	2	NA	NA
OG0044223	2	G-protein coupled receptor activity. It is involved in the biological process described with G-protein coupled receptor signaling pathway	50
OG0044224	2	NA	NA
OG0044225	2	NA	NA
OG0044226	2	SCAN domain	100
OG0044227	2	NA	NA
OG0044228	2	NA	NA
OG0044229	2	NA	NA
OG0044230	2	NA	NA
OG0044231	2	NA	NA
OG0044232	2	NA	NA
OG0044233	2	Belongs to the sodium neurotransmitter symporter (SNF) (TC 2.A.22) family	50
OG0044234	2	NA	NA
OG0044235	2	DDE superfamily endonuclease	100
OG0044236	2	NA	NA
OG0044237	2	Reverse transcriptase (RNA-dependent DNA polymerase)	100
OG0044238	2	NA	NA
OG0044239	2	NA	NA
OG0044240	2	negative regulation of heat generation	100
OG0044241	2	NA	NA
OG0044242	2	K02A2.6-like	100
OG0044243	2	NA	NA
OG0044244	2	NA	NA
OG0044245	2	NA	NA
OG0044246	2	vesicle tethering to endoplasmic reticulum	50
OG0044247	2	NA	NA
OG0044248	2	NA	NA
OG0044249	2	NA	NA
OG0044250	2	C-type lectin (CTL) or carbohydrate-recognition domain (CRD)	50
OG0044251	2	histone methyltransferase activity (H3-K4 specific)	50
OG0044252	2	NA	NA
OG0044253	2	NA	NA
OG0044254	2	NA	NA
OG0044255	2	NA	NA
OG0044256	2	Nephrosis 1, congenital, Finnish type (nephrin)	100
OG0044257	2	carbohydrate binding	50
OG0044258	2	NA	NA
OG0044259	2	K02A2.6-like	100
OG0044260	2	zinc finger and BTB	50
OG0044261	2	pre-mRNA 3'-splice site binding	50
OG0044262	2	NA	NA
OG0044263	2	Belongs to the MIP aquaporin (TC 1.A.8) family	100
OG0044264	2	NA	NA
OG0044265	2	Integrase core domain	50
OG0044266	2	protein phosphatase regulator activity	100
OG0044267	2	chromosome condensation	100
OG0044268	2	maestro heat-like repeat-containing protein family member	100
OG0044269	2	Iron/zinc purple acid phosphatase-like protein C	100
OG0044270	2	NA	NA
OG0044271	2	maestro heat-like repeat-containing protein family member	100
OG0044272	2	NA	NA
OG0044273	2	NA	NA
OG0044274	2	NA	NA
OG0044275	2	NA	NA
OG0044276	2	Carboxypeptidase A1-like	50
OG0044277	2	Heat shock 70 kDa protein 12A-like	50
OG0044278	2	K02A2.6-like	100
OG0044279	2	NA	NA
OG0044280	2	NA	NA
OG0044281	2	NA	NA
OG0044282	2	K02A2.6-like	50
OG0044283	2	maestro heat-like repeat-containing protein family member	100
OG0044284	2	NA	NA
OG0044285	2	NA	NA
OG0044286	2	Glycosyltransferase that generates the core 1 O-glycan Gal-beta1-3GalNAc-alpha1-Ser Thr (T antigen), which is a precursor for many extended O-glycans in glycoproteins	100
OG0044287	2	NA	NA
OG0044288	2	NA	NA
OG0044289	2	NA	NA
OG0044290	2	heme binding	100
OG0044291	2	potassium:chloride symporter activity	50
OG0044292	2	integrin	50
OG0044293	2	GTP-binding protein involved in nucleocytoplasmic transport. Required for the import of protein into the nucleus and also for RNA export. Involved in chromatin condensation and control of cell cycle	50
OG0044294	2	NA	NA
OG0044295	2	NA	NA
OG0044296	2	inositol 1,4,5-trisphosphate-sensitive calcium-release channel activity	100
OG0044297	2	NA	NA
OG0044298	2	NA	NA
OG0044299	2	transcription regulatory region sequence-specific DNA binding	50
OG0044300	2	NA	NA
OG0044301	2	It is involved in the biological process described with transmembrane transport	50
OG0044302	2	NA	NA
OG0044303	2	NA	NA
OG0044304	2	NA	NA
OG0044305	2	regulation of axon guidance	100
OG0044306	2	NA	NA
OG0044307	2	NA	NA
OG0044308	2	positive regulation of TOR signaling	50
OG0044309	2	NA	NA
OG0044310	2	NA	NA
OG0044311	2	NA	NA
OG0044312	2	NA	NA
OG0044313	2	Src homology 3 domains	100
OG0044314	2	NA	NA
OG0044315	2	Calcium-activated chloride channel	100
OG0044316	2	K02A2.6-like	100
OG0044317	2	NA	NA
OG0044318	2	NA	NA
OG0044319	2	NA	NA
OG0044320	2	NA	NA
OG0044321	2	homophilic cell adhesion via plasma membrane adhesion molecules	50
OG0044322	2	Four repeated domains in the Fasciclin I family of proteins, present in many other contexts.	100
OG0044323	2	Protein tyrosine phosphatase, receptor type, b	50
OG0044324	2	positive regulation of TOR signaling	100
OG0044325	2	regulation of cell growth	100
OG0044326	2	NA	NA
OG0044327	2	NA	NA
OG0044328	2	NA	NA
OG0044329	2	K02A2.6-like	100
OG0044330	2	K02A2.6-like	50
OG0044331	2	NA	NA
OG0044332	2	K02A2.6-like	50
OG0044333	2	Integrase core domain	50
OG0044334	2	K02A2.6-like	100

## Sheet: Suppl. Data 9
Supplementary Data 9: Full list of significantly enriched GO terms from genes and gene families unique to T. maxima, identified using GO_MWU
	term	name	pval	level	nseqs	p.adj
Biological Processes (BP)	GO:0000165	MAPK cascade	2.2675e-05	3	273	0.00127749
	GO:0000904;GO:0048812;GO:0120039;GO:0048858;GO:0031175;GO:0032990;GO:0048667	neuron projection development	0.000111204	-1	1149	0.00507389
	GO:0001504;GO:0043090;GO:0089718	neurotransmitter uptake	5.57723e-05	2	66	0.00277961
	GO:0001736;GO:0007164;GO:0001738	morphogenesis of a polarized epithelium	2.06232e-05	2	212	0.00122585
	GO:0002064	epithelial cell development	0.000939742	4	620	0.0329113
	GO:0002119	nematode larval development	0.000699709	4	289	0.0261898
	GO:0002164	larval development	3.16018e-07	3	500	3.19919e-05
	GO:0002237;GO:0032496	response to molecule of bacterial origin	3.89772e-07	2	291	3.88513e-05
	GO:0002252	immune effector process	2.39695e-13	2	764	9.1352e-11
	GO:0002526;GO:0006953	acute inflammatory response	1.3342e-11	5	84	2.98079e-09
	GO:0002684	positive regulation of immune system process	4.55508e-05	2	592	0.00232381
	GO:0002694;GO:0050865	regulation of cell activation	7.02625e-07	4	329	6.59754e-05
	GO:0003014	renal system process	4.31518e-05	2	147	0.00225468
	GO:0003341	cilium movement	1.79568e-05	2	224	0.00108575
	GO:0006022;GO:0030203	aminoglycan metabolic process	0.000719787	2	197	0.0266486
	GO:0006023;GO:0006024	aminoglycan biosynthetic process	0.000594202	4	128	0.0229157
	GO:0006268	DNA unwinding involved in DNA replication	1.69798e-05	2	24	0.00104773
	GO:0006575	cellular modified amino acid metabolic process	1.05522e-07	2	243	1.24305e-05
	GO:0006629;GO:0044255	lipid metabolic process	4.08068e-09	2	1196	6.14854e-07
	GO:0006643	membrane lipid metabolic process	2.19777e-05	2	239	0.00126852
	GO:0006644;GO:0046486	glycerolipid metabolic process	3.34559e-15	2	501	1.97055e-12
	GO:0006650;GO:0008654;GO:0046474;GO:0045017	glycerophospholipid metabolic process	7.1355e-17	5	417	6.60441e-14
	GO:0006664;GO:1903509	liposaccharide metabolic process	3.76544e-06	5	174	0.000287015
	GO:0006665	sphingolipid metabolic process	7.03541e-06	4	172	0.000484919
	GO:0006673;GO:0006675;GO:0051999	mannosyl-inositol phosphorylceramide biosynthetic process	3.8175e-16	4	24	3.0917e-13
	GO:0006687	glycosphingolipid metabolic process	2.77512e-07	2	113	2.85397e-05
	GO:0006688	glycosphingolipid biosynthetic process	3.44102e-08	2	65	4.45888e-06
	GO:0006811;GO:0034220;GO:0055085	monoatomic ion transport	0.00105135	4	1436	0.035851
	GO:0006820;GO:0015711	monoatomic anion transport	2.26629e-06	2	691	0.000181275
	GO:0006869;GO:0010876	lipid localization	1.21761e-12	2	354	3.78203e-10
	GO:0006897;GO:0098657	import into cell	5.25766e-06	2	673	0.000378493
	GO:0006909	phagocytosis	6.80501e-05	3	229	0.00331231
	GO:0006915;GO:0012501;GO:0008219	cell death	1.27054e-07	2	845	1.44419e-05
	GO:0006952;GO:0098542	defense response	1.0058e-06	2	890	9.29658e-05
	GO:0006954	inflammatory response	1.30891e-08	4	260	1.80434e-06
	GO:0006955	immune response	7.34351e-11	2	1001	1.48683e-08
	GO:0007009	plasma membrane organization	4.31289e-17	3	167	5.48892e-14
	GO:0007017	microtubule-based process	0.000886255	2	1019	0.0315875
	GO:0007018	microtubule-based movement	0.000114167	2	441	0.00514601
	GO:0007021;GO:0007023	tubulin complex assembly	9.01239e-05	3	12	0.00423125
	GO:0007156	homophilic cell adhesion via plasma membrane adhesion molecules	5.52714e-06	5	105	0.000389243
	GO:0007157	heterophilic cell-cell adhesion via plasma membrane cell adhesion molecules	0.000149761	5	82	0.00662908
	GO:0007163	establishment or maintenance of cell polarity	1.80025e-05	2	490	0.00108575
	GO:0007220	Notch receptor processing	5.38684e-06	3	57	0.000383531
	GO:0007254;GO:0051403	stress-activated MAPK cascade	0.000292789	2	155	0.0123238
	GO:0007409;GO:0061564	axon development	4.42927e-06	6	693	0.000328606
	GO:0007416	synapse assembly	0.000357583	2	197	0.0143899
	GO:0007588	excretion	5.70385e-05	2	118	0.00282101
	GO:0007591	molting cycle, chitin-based cuticle	0.000871479	2	118	0.0315875
	GO:0007596;GO:0007599;GO:0050817	hemostasis	4.1194e-10	4	210	7.62559e-08
	GO:0008039	synaptic target recognition	0.000427795	4	88	0.0170042
	GO:0008356	asymmetric cell division	0.00115548	3	181	0.0387892
	GO:0008363;GO:0042337;GO:0035293	cuticle development involved in chitin-based cuticle molting cycle	0.00109261	2	41	0.037063
	GO:0008407	chaeta morphogenesis	0.00114324	3	58	0.0385784
	GO:0008610	lipid biosynthetic process	2.74656e-12	3	670	7.39765e-10
	GO:0009247	glycolipid biosynthetic process	1.01876e-06	2	108	9.29658e-05
	GO:0009611;GO:0042060	response to wounding	8.23226e-08	2	556	1.02571e-05
	GO:0009615	response to virus	1.92821e-09	4	236	3.04704e-07
	GO:0009617	response to bacterium	4.44923e-07	4	575	4.36766e-05
	GO:0010256	endomembrane system organization	5.4452e-07	2	563	5.18815e-05
	GO:0010265	SCF complex assembly	3.19512e-21	5	35	2.07012e-17
	GO:0010942;GO:0043065;GO:0043068	obsolete positive regulation of cell death	8.61234e-06	-1	733	0.000557775
	GO:0010952;GO:0010950	positive regulation of peptidase activity	0.000104262	6	233	0.0048251
	GO:0015012;GO:0030201	heparan sulfate proteoglycan metabolic process	0.00140483	2	65	0.0457381
	GO:0015748;GO:0015914	organophosphate ester transport	3.48769e-14	5	150	1.73821e-11
	GO:0015804	neutral amino acid transport	0.000353726	6	75	0.0143237
	GO:0015816;GO:1903344;GO:1903346;GO:1903804	glycine transport	5.90639e-06	2	43	0.000411479
	GO:0015824;GO:0035524	proline transport	2.18731e-05	2	47	0.00126852
	GO:0016310;GO:0006468	phosphorylation	0.000703352	2	1103	0.0261898
	GO:0016567;GO:0032446	protein modification by small protein conjugation	2.232e-05	3	604	0.00126852
	GO:0019228	neuronal action potential	0.000353626	2	27	0.0143237
	GO:0019637	organophosphate metabolic process	6.88794e-09	2	1052	9.91711e-07
	GO:0022416	chaeta development	0.000126008	3	142	0.0056304
	GO:0030099	myeloid cell differentiation	1.20837e-06	4	274	0.000107247
	GO:0030148	sphingolipid biosynthetic process	2.42741e-07	2	107	2.66562e-05
	GO:0030162	regulation of proteolysis	7.68206e-05	2	684	0.00365971
	GO:0030168	platelet activation	5.08312e-17	3	101	5.48892e-14
	GO:0030174	regulation of DNA-templated DNA replication initiation	2.74074e-05	8	21	0.0015308
	GO:0030317;GO:0060285;GO:0060294;GO:0097722;GO:0001539	cilium-dependent cell motility	2.06378e-06	4	152	0.000169256
	GO:0031098	stress-activated protein kinase signaling cascade	0.000962922	3	200	0.0335418
	GO:0031115	negative regulation of microtubule polymerization	0.00134836	2	17	0.0445558
	GO:0031334	positive regulation of protein-containing complex assembly	0.000326728	2	323	0.0134833
	GO:0031347	regulation of defense response	0.000544356	2	688	0.0211191
	GO:0031396;GO:1903320	regulation of protein modification by small protein conjugation or removal	1.76713e-06	8	264	0.000146785
	GO:0031647	regulation of protein stability	4.30348e-05	2	328	0.00225468
	GO:0032006	regulation of TOR signaling	5.48077e-05	2	155	0.0027527
	GO:0032008	positive regulation of TOR signaling	4.46324e-06	2	82	0.000328606
	GO:0032091	negative regulation of protein binding	1.10746e-09	3	127	1.79381e-07
	GO:0032101	regulation of response to external stimulus	3.50363e-06	2	956	0.000273494
	GO:0032103	positive regulation of response to external stimulus	1.43366e-06	3	460	0.000125523
	GO:0032273;GO:0030838	positive regulation of protein polymerization	0.000177422	4	151	0.00776702
	GO:0032528	microvillus organization	0.000511057	6	38	0.0199466
	GO:0032529	follicle cell microvillus organization	0.000325269	2	18	0.0134833
	GO:0032535	regulation of cellular component size	0.000114373	3	523	0.00514601
	GO:0032606	type I interferon production	9.01239e-05	3	12	0.00423125
	GO:0032781;GO:0043462	regulation of ATP-dependent activity	9.54804e-13	2	127	3.43677e-10
	GO:0033003	regulation of mast cell activation	4.89484e-18	2	63	7.92841e-15
	GO:0033135;GO:0033138	regulation of peptidyl-serine phosphorylation	0.000399343	4	106	0.0159713
	GO:0033500;GO:0042593	carbohydrate homeostasis	9.99463e-10	2	256	1.70408e-07
	GO:0033993	response to lipid	2.7649e-05	4	790	0.00153109
	GO:0034097;GO:0071345	response to cytokine	2.21909e-06	2	661	0.000179719
	GO:0034329	cell junction assembly	4.52492e-05	5	364	0.00232381
	GO:0034330	cell junction organization	4.67081e-08	2	635	5.93377e-06
	GO:0034332;GO:0034333	adherens junction organization	6.77725e-10	2	120	1.18675e-07
	GO:0035337;GO:0046949	fatty-acyl-CoA metabolic process	0.000786084	6	45	0.0287742
	GO:0035418;GO:1902414	protein localization to cell junction	4.11079e-05	6	116	0.0021831
	GO:0035455;GO:0035456;GO:0010911;GO:0010912;GO:2000371;GO:2000373;GO:0006658;GO:0006659;GO:0017121;GO:0060368;GO:0070782;GO:1902231	phosphatidylserine metabolic process	4.5626e-18	5	108	7.92841e-15
	GO:0035850;GO:0061005	cell differentiation involved in kidney development	0.000986388	5	81	0.0339936
	GO:0036290	protein trans-autophosphorylation	0.000883333	4	12	0.0315875
	GO:0038028	obsolete insulin receptor signaling pathway via phosphatidylinositol 3-kinase	0.00010755	-1	9	0.00494195
	GO:0040003	chitin-based cuticle development	2.21674e-05	2	95	0.00126852
	GO:0042067	establishment of ommatidial planar polarity	6.69258e-05	3	119	0.00328494
	GO:0042398	cellular modified amino acid biosynthetic process	1.22585e-12	3	91	3.78203e-10
	GO:0042632;GO:0055092	sterol homeostasis	4.45703e-12	2	142	1.04976e-09
	GO:0043085	positive regulation of catalytic activity	4.06559e-12	2	1246	1.01311e-09
	GO:0043201	response to leucine	0.00134836	2	17	0.0445558
	GO:0043207;GO:0009607;GO:0051707;GO:0044419	biological process involved in interspecies interaction between organisms	1.06453e-06	2	1216	9.57928e-05
	GO:0043276	anoikis	0.00032014	5	14	0.0133819
	GO:0043393	regulation of protein binding	2.70222e-07	2	237	2.82382e-05
	GO:0043900	obsolete regulation of multi-organism process	2.64564e-07	-1	641	2.81683e-05
	GO:0043901	obsolete negative regulation of multi-organism process	1.65171e-06	-1	270	0.000142686
	GO:0043903	regulation of biological process involved in symbiotic interaction	2.62901e-10	2	278	5.16162e-08
	GO:0044062	regulation of excretion	3.75482e-06	2	76	0.000287015
	GO:0044272	sulfur compound biosynthetic process	0.000448982	2	213	0.0177375
	GO:0045004	DNA replication proofreading	0.00135476	6	9	0.0445558
	GO:0045069	regulation of viral genome replication	2.44264e-12	2	111	6.88082e-10
	GO:0045071	negative regulation of viral genome replication	1.88711e-15	3	69	1.35851e-12
	GO:0045088;GO:0002831	regulation of response to biotic stimulus	1.68436e-06	3	526	0.000143591
	GO:0045089;GO:0002833;GO:0031349	positive regulation of defense response	9.54487e-08	6	365	1.14666e-05
	GO:0045196	establishment or maintenance of neuroblast polarity	8.47591e-06	3	35	0.000554701
	GO:0045216;GO:0007043	cell-cell junction organization	3.53205e-05	3	250	0.00190701
	GO:0045321;GO:0001775	cell activation	1.03734e-09	2	771	1.72332e-07
	GO:0045332;GO:0034204;GO:0097035	regulation of membrane lipid distribution	6.88802e-19	5	108	2.23137e-15
	GO:0045815	transcription initiation-coupled chromatin remodeling	0.00034039	2	69	0.0139581
	GO:0045898;GO:0045899	regulation of RNA polymerase II transcription preinitiation complex assembly	0.000292925	5	22	0.0123238
	GO:0046467	membrane lipid biosynthetic process	1.74203e-06	3	151	0.000146579
	GO:0046677	response to antibiotic	0.000660412	3	429	0.0248768
	GO:0048146	positive regulation of fibroblast proliferation	0.000978969	2	106	0.0339184
	GO:0048525;GO:1903901	negative regulation of viral process	1.05402e-12	2	137	3.59422e-10
	GO:0048666	neuron development	0.000208896	3	1261	0.00908349
	GO:0048668;GO:0003094;GO:0032836;GO:0036058;GO:0036059;GO:0061321;GO:0061330	collateral sprouting	8.36938e-06	3	74	0.000553319
	GO:0048681;GO:0070571	negative regulation of neuron projection regeneration	0.000887316	3	25	0.0315875
	GO:0048688;GO:0048692	negative regulation of sprouting of injured axon	0.000883333	3	12	0.0315875
	GO:0048800	antennal morphogenesis	0.00151693	2	37	0.0491409
	GO:0048878	chemical homeostasis	7.70844e-06	2	1032	0.000518782
	GO:0050776	regulation of immune response	7.66276e-06	2	641	0.000518782
	GO:0050778	positive regulation of immune response	1.26729e-07	3	442	1.44419e-05
	GO:0050808	synapse organization	9.55697e-08	2	453	1.14666e-05
	GO:0050829	defense response to Gram-negative bacterium	0.000764542	2	130	0.0281447
	GO:0050878	regulation of body fluid levels	2.65206e-07	2	408	2.81683e-05
	GO:0051098	regulation of binding	0.000268789	3	401	0.0114571
	GO:0051100	negative regulation of binding	4.72114e-06	2	188	0.000343688
	GO:0051336	regulation of hydrolase activity	6.40619e-11	2	1036	1.34728e-08
	GO:0051345	positive regulation of hydrolase activity	4.5367e-12	2	695	1.04976e-09
	GO:0051495;GO:1902905	positive regulation of cytoskeleton organization	0.000915355	7	249	0.0322314
	GO:0051607;GO:0140546	defense response to virus	6.44632e-11	2	168	1.34728e-08
	GO:0052547;GO:0052548	regulation of peptidase activity	2.86589e-05	5	373	0.00156297
	GO:0055088	lipid homeostasis	4.32586e-10	3	275	7.78534e-08
	GO:0060291	long-term synaptic potentiation	0.00132427	3	53	0.0442264
	GO:0060625	regulation of protein deneddylation	1.334e-12	4	28	3.92862e-10
	GO:0061024	membrane organization	1.80987e-05	2	806	0.00108575
	GO:0061318	renal filtration cell differentiation	4.52144e-05	3	76	0.00232381
	GO:0061319;GO:0007522;GO:0007523	nephrocyte differentiation	1.55804e-05	4	66	0.00098005
	GO:0070542	response to fatty acid	0.000218548	2	90	0.00943981
	GO:0070830	bicellular tight junction assembly	0.000496516	2	28	0.0194965
	GO:0071216;GO:0071219;GO:0071222	cellular response to biotic stimulus	6.91717e-05	3	209	0.00331973
	GO:0071396	cellular response to lipid	1.07235e-05	2	433	0.000681154
	GO:0071495	cellular response to endogenous stimulus	0.000900707	3	1052	0.031889
	GO:0072002	Malpighian tubule development	9.44215e-05	3	109	0.00440113
	GO:0072010;GO:0072015;GO:0072310;GO:0072112;GO:0072311	glomerular epithelium development	2.87071e-05	2	58	0.00156297
	GO:0080135	regulation of cellular response to stress	8.69506e-06	4	817	0.000557775
	GO:0090066	regulation of anatomical structure size	6.8506e-05	2	736	0.00331231
	GO:0090407	organophosphate biosynthetic process	1.95356e-13	3	654	7.91068e-11
	GO:0097190	apoptotic signaling pathway	4.61572e-07	4	332	4.46347e-05
	GO:0097193	intrinsic apoptotic signaling pathway	3.53293e-10	2	244	6.73232e-08
	GO:0097194	execution phase of apoptosis	2.36854e-15	2	110	1.53457e-12
	GO:0097205;GO:0097206	renal filtration	1.63521e-05	2	61	0.0010187
	GO:0097502	mannosylation	2.91434e-08	3	60	3.85347e-06
	GO:0098609	cell-cell adhesion	0.000150405	3	328	0.00662908
	GO:0098742	cell-cell adhesion via plasma-membrane adhesion molecules	0.000228692	4	153	0.00981257
	GO:1901047	obsolete insulin receptor signaling pathway involved in determination of adult lifespan	0.000656232	-1	5	0.0248639
	GO:1901135	carbohydrate derivative metabolic process	5.17984e-05	3	1237	0.00262189
	GO:1901137	carbohydrate derivative biosynthetic process	7.76692e-06	2	739	0.000518782
	GO:1901570	fatty acid derivative biosynthetic process	0.000642989	2	103	0.0245055
	GO:1901701	cellular response to oxygen-containing compound	4.44084e-06	4	960	0.000328606
	GO:1901873	regulation of post-translational protein modification	2.22384e-05	2	449	0.00126852
	GO:1901874	negative regulation of post-translational protein modification	3.34209e-06	5	137	0.000264066
	GO:1902229	regulation of intrinsic apoptotic signaling pathway in response to DNA damage	9.59543e-15	3	72	5.18073e-12
	GO:1902533	positive regulation of intracellular signal transduction	0.000993661	6	892	0.0340631
	GO:1903035	negative regulation of response to wounding	0.000626544	3	55	0.02402
	GO:1903321	negative regulation of protein modification by small protein conjugation or removal	8.53288e-09	9	99	1.20184e-06
	GO:1903900;GO:0050792	regulation of viral process	2.85447e-12	2	236	7.39765e-10
	GO:1904263	positive regulation of TORC1 signaling	0.00137938	2	42	0.0451364
	GO:2000434;GO:2000435	regulation of protein neddylation	7.23072e-14	8	28	3.25867e-11
	GO:2001020	obsolete regulation of response to DNA damage stimulus	1.50506e-07	-1	316	1.68126e-05
	GO:2001022	obsolete positive regulation of response to DNA damage stimulus	6.09857e-09	-1	134	8.98014e-07
	GO:2001233	regulation of apoptotic signaling pathway	3.76234e-05	5	369	0.00201456
	GO:2001235	positive regulation of apoptotic signaling pathway	3.70832e-09	2	222	5.72052e-07
	GO:2001242	regulation of intrinsic apoptotic signaling pathway	1.56416e-08	2	166	2.11129e-06
	GO:2001244	positive regulation of intrinsic apoptotic signaling pathway	7.54439e-14	2	97	3.25867e-11
Cellular Components (CC)	GO:0000139	Golgi membrane	0.00146742	2	537	0.0427867
	GO:0002140;GO:0090651;GO:1990427;GO:1990435	apical cytoplasm	0.00153141	2	9	0.0427867
	GO:0005801	cis-Golgi network	3.67617e-13	2	78	8.47358e-11
	GO:0005802	trans-Golgi network	0.000345145	4	253	0.0144647
	GO:0005858;GO:0044447	obsolete axoneme part	0.000117972	4	96	0.0071041
	GO:0005912	adherens junction	0.000123282	5	311	0.0071041
	GO:0005917;GO:0036056;GO:0036057	filtration diaphragm	1.15924e-06	2	51	0.000213763
	GO:0005930;GO:0032838;GO:0097014	plasma membrane bounded cell projection cytoplasm	4.75689e-05	2	227	0.00398714
	GO:0005942	phosphatidylinositol 3-kinase complex	0.000122547	3	28	0.0071041
	GO:0005943;GO:0097651	phosphatidylinositol 3-kinase complex, class I	0.000282885	4	10	0.01242
	GO:0005960	glycine cleavage complex	0.00198959	2	6	0.0495784
	GO:0008091	spectrin	0.0010192	2	12	0.0324036
	GO:0009346	ATP-independent citrate lyase complex	0.00198959	2	6	0.0495784
	GO:0016328	lateral plasma membrane	7.28443e-05	2	71	0.00516634
	GO:0016342	catenin complex	0.0010192	2	12	0.0324036
	GO:0016459	myosin complex	4.06751e-05	2	58	0.00375024
	GO:0016461	unconventional myosin complex	0.00049442	2	37	0.0198198
	GO:0030286	dynein complex	3.0133e-05	2	100	0.00308696
	GO:0030312;GO:0031012	external encapsulating structure	2.24309e-13	2	291	6.89377e-11
	GO:0030990;GO:0030992	intraciliary transport particle	0.00151404	2	31	0.0427867
	GO:0032588	trans-Golgi network membrane	5.93992e-06	3	92	0.000912768
	GO:0033106	cis-Golgi network membrane	1.17494e-13	2	28	5.41646e-11
	GO:0034399	nuclear periphery	0.000977013	2	209	0.0324036
	GO:0035182	female germline ring canal outer rim	0.000608721	2	19	0.023385
	GO:0035324	female germline ring canal	0.000843321	2	29	0.0299055
	GO:0036157	outer dynein arm	0.000252033	5	30	0.0116187
	GO:0042555	MCM complex	5.456e-05	2	26	0.00419203
	GO:0042599	lamellar body	0.00171343	2	13	0.0459189
	GO:0043204	perikaryon	0.00112224	2	92	0.0344901
	GO:0044421	obsolete extracellular region part	1.36832e-05	-1	920	0.00168992
	GO:0044462;GO:0031477;GO:0042600;GO:0070825	myosin VII complex	0.000240712	4	17	0.0116187
	GO:0045121;GO:0098857	membrane raft	5.23476e-14	2	358	4.82645e-11
	GO:0099568	cytoplasmic region	1.46631e-05	2	621	0.00168992
	GO:0101002	ficolin-1-rich granule	0.000638972	9	171	0.0235653
	GO:0120134;GO:0120135	proximal portion of axoneme	0.000209272	2	13	0.0107194
	GO:1904813	ficolin-1-rich granule lumen	0.000167615	3	116	0.00909063
	GO:1990234	transferase complex	0.00174313	3	900	0.0459189
Molecular Functions(MF)	GO:0000030	mannosyltransferase activity	9.85319e-09	2	51	1.37353e-06
	GO:0003774;GO:0003777	cytoskeletal motor activity	1.45853e-06	1	167	0.000156399
	GO:0003844	1,4-alpha-glucan branching enzyme activity	0.000781823	2	5	0.0302739
	GO:0005154	epidermal growth factor receptor binding	8.13783e-20	2	62	1.13441e-16
	GO:0005319	lipid transporter activity	2.96608e-11	2	179	5.90675e-09
	GO:0005326	neurotransmitter transmembrane transporter activity	0.000359658	3	101	0.019225
	GO:0005509	calcium ion binding	1.24665e-06	2	340	0.000144819
	GO:0005524	ATP binding	0.000194012	3	373	0.0112689
	GO:0005537	mannose binding	3.98008e-05	2	52	0.00263925
	GO:0005548	phospholipid transporter activity	1.56975e-13	2	117	3.88596e-11
	GO:0008194	UDP-glycosyltransferase activity	1.09824e-05	2	156	0.000900557
	GO:0008349	MAP kinase kinase kinase kinase activity	0.00114766	3	16	0.0432387
	GO:0008569;GO:0045503;GO:0045505;GO:0051959	dynein light intermediate chain binding	4.16525e-05	2	100	0.00263925
	GO:0015018	galactosylgalactosylxylosylprotein 3-beta-glucuronosyltransferase activity	8.94928e-05	3	15	0.00542404
	GO:0015175	neutral L-amino acid transmembrane transporter activity	0.000324798	3	66	0.0181108
	GO:0015187	glycine transmembrane transporter activity	1.04945e-05	2	43	0.000900557
	GO:0015193	L-proline transmembrane transporter activity	3.80947e-05	2	47	0.00263925
	GO:0016462;GO:0016818;GO:0016817;GO:0017111	pyrophosphatase activity	1.55696e-05	3	904	0.00114847
	GO:0016746	acyltransferase activity	0.000713353	3	702	0.0302458
	GO:0016758;GO:0016757	glycosyltransferase activity	5.04527e-07	2	345	6.39373e-05
	GO:0017022	myosin binding	0.000539825	2	160	0.0242747
	GO:0017124	SH3 domain binding	6.912e-11	4	122	1.20442e-08
	GO:0017128;GO:0042609	phospholipid scramblase activity	1.27027e-18	2	53	8.85376e-16
	GO:0019904	protein domain specific binding	2.26977e-06	2	720	0.000226004
	GO:0030158	protein xylosyltransferase activity	0.000781823	4	5	0.0302739
	GO:0030246	carbohydrate binding	0.000408871	2	177	0.019654
	GO:0030507	spectrin binding	7.81889e-09	3	63	1.21106e-06
	GO:0035005	1-phosphatidylinositol-4-phosphate 3-kinase activity	0.000716005	3	15	0.0302458
	GO:0042626;GO:0015399	primary active transmembrane transporter activity	0.000386155	2	183	0.019225
	GO:0042805;GO:0051393	actinin binding	0.000379368	2	78	0.019225
	GO:0045296	cadherin binding	0.000440649	2	62	0.0204755
	GO:0048029	monosaccharide binding	0.000771343	2	100	0.0302739
	GO:0048306	calcium-dependent protein binding	1.486e-13	3	91	3.88596e-11
	GO:0048487	beta-tubulin binding	0.00119682	2	45	0.0439044
	GO:0050839	cell adhesion molecule binding	1.56535e-05	2	278	0.00114847
	GO:0070851	growth factor receptor binding	1.67258e-13	2	104	3.88596e-11
	GO:0140303	intramembrane lipid transporter activity	6.44927e-14	2	81	2.99676e-11
	GO:0140657;GO:0016887	ATP hydrolysis activity	4.22698e-06	1	736	0.000392827

## Sheet: Suppl. Data 10
Supplementary Data 10: Summary of functions of 419 gene families unique to Tridacna and are shared by all three specie.
OrthoFinder Gene Family Description	familyID	triCro	triGig	triMax	aplCal	bioGla	craGig	craVir	gigAeg	halRub	halRuf	lotGig	merMer	mizYes	ostEdu	pecMax	pomCan
positive regulation of TOR signaling	OG0002167	1	1	52	0	0	0	0	0	0	0	0	0	0	0	0	0
methylated histone binding	OG0002166	17	2	35	0	0	0	0	0	0	0	0	0	0	0	0	0
Inhibitor of Apoptosis domain	OG0014602	2	1	10	0	0	0	0	0	0	0	0	0	0	0	0	0
CD80-like C2-set immunoglobulin domain	OG0010477	11	1	9	0	0	0	0	0	0	0	0	0	0	0	0	0
C1q domain	OG0006261	15	6	8	0	0	0	0	0	0	0	0	0	0	0	0	0
Immunoglobulin C1-set domain	OG0002304	42	3	7	0	0	0	0	0	0	0	0	0	0	0	0	0
ADP-D-ribose binding	OG0013241	7	3	6	0	0	0	0	0	0	0	0	0	0	0	0	0
Zinc finger protein	OG0015170	5	1	6	0	0	0	0	0	0	0	0	0	0	0	0	0
7 transmembrane receptor (rhodopsin family)	OG0015874	3	2	6	0	0	0	0	0	0	0	0	0	0	0	0	0
Broad-Complex, Tramtrack and Bric a brac	OG0016665	3	1	6	0	0	0	0	0	0	0	0	0	0	0	0	0
Baculoviral inhibition of apoptosis protein repeat	OG0014130	7	2	5	0	0	0	0	0	0	0	0	0	0	0	0	0
Transposase IS4	OG0018819	2	1	5	0	0	0	0	0	0	0	0	0	0	0	0	0
pathogenesis	OG0018834	1	2	5	0	0	0	0	0	0	0	0	0	0	0	0	0
Chromosome X open reading frame 38	OG0015166	6	2	4	0	0	0	0	0	0	0	0	0	0	0	0	0
protein tyrosine phosphatase activity	OG0016649	3	3	4	0	0	0	0	0	0	0	0	0	0	0	0	0
Coagulation factor XIII, B	OG0018825	3	1	4	0	0	0	0	0	0	0	0	0	0	0	0	0
It is involved in the biological process described with signal transduction	OG0018832	3	1	4	0	0	0	0	0	0	0	0	0	0	0	0	0
Nephrosis 1, congenital, Finnish type (nephrin)	OG0022661	1	1	4	0	0	0	0	0	0	0	0	0	0	0	0	0
ATP binding	OG0014608	4	6	3	0	0	0	0	0	0	0	0	0	0	0	0	0
calcium ion binding	OG0015156	4	5	3	0	0	0	0	0	0	0	0	0	0	0	0	0
Complement factor	OG0015860	4	4	3	0	0	0	0	0	0	0	0	0	0	0	0	0
Zinc finger protein	OG0015868	7	1	3	0	0	0	0	0	0	0	0	0	0	0	0	0
Poly (ADP-ribose) polymerase	OG0016636	3	4	3	0	0	0	0	0	0	0	0	0	0	0	0	0
V-rel reticuloendotheliosis viral oncogene homolog	OG0016640	5	2	3	0	0	0	0	0	0	0	0	0	0	0	0	0
mRNA pseudouridine synthesis	OG0016654	5	2	3	0	0	0	0	0	0	0	0	0	0	0	0	0
extracellularly glycine-gated chloride channel activity	OG0017609	5	1	3	0	0	0	0	0	0	0	0	0	0	0	0	0
Zinc finger protein	OG0017620	3	3	3	0	0	0	0	0	0	0	0	0	0	0	0	0
7 transmembrane receptor (rhodopsin family)	OG0018821	4	1	3	0	0	0	0	0	0	0	0	0	0	0	0	0
serine-type endopeptidase activity. It is involved in the biological process described with	OG0018824	4	1	3	0	0	0	0	0	0	0	0	0	0	0	0	0
Neuronal acetylcholine receptor subunit alpha-5	OG0018855	2	3	3	0	0	0	0	0	0	0	0	0	0	0	0	0
interleukin-11-mediated signaling pathway	OG0020427	2	2	3	0	0	0	0	0	0	0	0	0	0	0	0	0
Zinc-finger associated domain (zf-AD)	OG0020441	2	2	3	0	0	0	0	0	0	0	0	0	0	0	0	0
Mab-21	OG0020446	2	2	3	0	0	0	0	0	0	0	0	0	0	0	0	0
mannosyl-inositol phosphorylceramide biosynthetic process	OG0022616	1	2	3	0	0	0	0	0	0	0	0	0	0	0	0	0
peptidase inhibitor activity	OG0022617	2	1	3	0	0	0	0	0	0	0	0	0	0	0	0	0
galactosylgalactosylxylosylprotein 3-beta-glucuronosyltransferase activity	OG0022634	2	1	3	0	0	0	0	0	0	0	0	0	0	0	0	0
Complement receptor type	OG0022667	2	1	3	0	0	0	0	0	0	0	0	0	0	0	0	0
Zinc finger, C2H2 type	OG0022684	2	1	3	0	0	0	0	0	0	0	0	0	0	0	0	0
Broad-Complex, Tramtrack and Bric a brac	OG0022705	2	1	3	0	0	0	0	0	0	0	0	0	0	0	0	0
mRNA (adenine-N1-)-methyltransferase activity	OG0025634	1	1	3	0	0	0	0	0	0	0	0	0	0	0	0	0
Methyltransferase FkbM domain	OG0025646	1	1	3	0	0	0	0	0	0	0	0	0	0	0	0	0
Baculoviral IAP	OG0025666	1	1	3	0	0	0	0	0	0	0	0	0	0	0	0	0
Cullin protein neddylation domain	OG0025702	1	1	3	0	0	0	0	0	0	0	0	0	0	0	0	0
regulation of choline O-acetyltransferase activity	OG0025736	1	1	3	0	0	0	0	0	0	0	0	0	0	0	0	0
Glycosyl hydrolase family 9	OG0025759	1	1	3	0	0	0	0	0	0	0	0	0	0	0	0	0
collagen binding	OG0025783	1	1	3	0	0	0	0	0	0	0	0	0	0	0	0	0
divergent subfamily of APPLE domains	OG0012761	7	8	2	0	0	0	0	0	0	0	0	0	0	0	0	0
symporter activity	OG0013669	2	11	2	0	0	0	0	0	0	0	0	0	0	0	0	0
symporter activity	OG0015155	8	2	2	0	0	0	0	0	0	0	0	0	0	0	0	0
MAPEG family	OG0015163	5	5	2	0	0	0	0	0	0	0	0	0	0	0	0	0
Conserved hypothetical protein	OG0016660	7	1	2	0	0	0	0	0	0	0	0	0	0	0	0	0
calcium ion binding	OG0017605	4	3	2	0	0	0	0	0	0	0	0	0	0	0	0	0
endothelial regulator	OG0017606	5	2	2	0	0	0	0	0	0	0	0	0	0	0	0	0
7 transmembrane receptor (rhodopsin family)	OG0017622	4	3	2	0	0	0	0	0	0	0	0	0	0	0	0	0
Nephrosis 1, congenital, Finnish type (nephrin)	OG0018842	4	2	2	0	0	0	0	0	0	0	0	0	0	0	0	0
Src homology 3 domains	OG0018844	2	4	2	0	0	0	0	0	0	0	0	0	0	0	0	0
Crisp	OG0018846	3	3	2	0	0	0	0	0	0	0	0	0	0	0	0	0
Sushi, von Willebrand factor type A, EGF and pentraxin	OG0020418	3	2	2	0	0	0	0	0	0	0	0	0	0	0	0	0
Laminin G domain	OG0020429	3	2	2	0	0	0	0	0	0	0	0	0	0	0	0	0
Oxidoreductase activity, acting on single donors with incorporation of molecular oxygen, incorporation of two atoms of oxygen	OG0020442	3	2	2	0	0	0	0	0	0	0	0	0	0	0	0	0
endopeptidase inhibitor activity	OG0020475	3	2	2	0	0	0	0	0	0	0	0	0	0	0	0	0
EF-hand domain pair	OG0020476	4	1	2	0	0	0	0	0	0	0	0	0	0	0	0	0
hydrogen peroxide catabolic process	OG0020486	3	2	2	0	0	0	0	0	0	0	0	0	0	0	0	0
Belongs to the peptidase C1 family	OG0022647	1	3	2	0	0	0	0	0	0	0	0	0	0	0	0	0
protein-cysteine S-acyltransferase activity	OG0022648	1	3	2	0	0	0	0	0	0	0	0	0	0	0	0	0
Protein tyrosine phosphatase, receptor type, J	OG0022657	3	1	2	0	0	0	0	0	0	0	0	0	0	0	0	0
Acyl-ACP thioesterase	OG0022664	2	2	2	0	0	0	0	0	0	0	0	0	0	0	0	0
It is involved in the biological process described with transmembrane transport	OG0022681	1	3	2	0	0	0	0	0	0	0	0	0	0	0	0	0
chitin binding. It is involved in the biological process described with chitin metabolic process	OG0022710	2	2	2	0	0	0	0	0	0	0	0	0	0	0	0	0
signal transducer activity. It is involved in the biological process described with regulation of transcription, DNA-templated	OG0022711	3	1	2	0	0	0	0	0	0	0	0	0	0	0	0	0
mRNA, complete cds	OG0022714	2	2	2	0	0	0	0	0	0	0	0	0	0	0	0	0
calcium ion binding	OG0022725	3	1	2	0	0	0	0	0	0	0	0	0	0	0	0	0
Calcium ion binding	OG0022729	2	2	2	0	0	0	0	0	0	0	0	0	0	0	0	0
calcium ion binding	OG0025584	2	1	2	0	0	0	0	0	0	0	0	0	0	0	0	0
biological adhesion	OG0025595	1	2	2	0	0	0	0	0	0	0	0	0	0	0	0	0
DBH-like monooxygenase protein 1	OG0025596	1	2	2	0	0	0	0	0	0	0	0	0	0	0	0	0
positive regulation of endothelial cell chemotaxis	OG0025613	1	2	2	0	0	0	0	0	0	0	0	0	0	0	0	0
Calmodulin mediates the control of a large number of enzymes, ion channels and other proteins by Ca(2 ). Among the enzymes to be stimulated by the calmodulin-Ca(2 ) complex are a number of protein kinases and phosphatases	OG0025626	1	2	2	0	0	0	0	0	0	0	0	0	0	0	0	0
galactosylgalactosylxylosylprotein 3-beta-glucuronosyltransferase activity	OG0025627	2	1	2	0	0	0	0	0	0	0	0	0	0	0	0	0
ATP binding	OG0025628	2	1	2	0	0	0	0	0	0	0	0	0	0	0	0	0
F-box only protein 44	OG0025630	2	1	2	0	0	0	0	0	0	0	0	0	0	0	0	0
Promyelocytic leukemia	OG0025644	2	1	2	0	0	0	0	0	0	0	0	0	0	0	0	0
TIR domain	OG0025645	2	1	2	0	0	0	0	0	0	0	0	0	0	0	0	0
choline dehydrogenase activity	OG0025680	2	1	2	0	0	0	0	0	0	0	0	0	0	0	0	0
Cysteine-type peptidase activity. It is involved in the biological process described with proteolysis	OG0025682	1	2	2	0	0	0	0	0	0	0	0	0	0	0	0	0
Poly (ADP-ribose) polymerase	OG0025704	1	2	2	0	0	0	0	0	0	0	0	0	0	0	0	0
Patched domain containing 3	OG0025722	2	1	2	0	0	0	0	0	0	0	0	0	0	0	0	0
Heat shock 70 kDa protein 12A-like	OG0025728	2	1	2	0	0	0	0	0	0	0	0	0	0	0	0	0
GTP-binding protein involved in nucleocytoplasmic transport. Required for the import of protein into the nucleus and also for RNA export. Involved in chromatin condensation and control of cell cycle	OG0025730	2	1	2	0	0	0	0	0	0	0	0	0	0	0	0	0
heme binding	OG0025732	2	1	2	0	0	0	0	0	0	0	0	0	0	0	0	0
Domain present in PSD-95, Dlg, and ZO-1/2.	OG0025737	2	1	2	0	0	0	0	0	0	0	0	0	0	0	0	0
Adenylyl- / guanylyl cyclase, catalytic domain	OG0025738	2	1	2	0	0	0	0	0	0	0	0	0	0	0	0	0
signaling receptor activity	OG0025744	2	1	2	0	0	0	0	0	0	0	0	0	0	0	0	0
Semialdehyde dehydrogenase, NAD binding domain	OG0025745	1	2	2	0	0	0	0	0	0	0	0	0	0	0	0	0
This protein promotes the GTP-dependent binding of aminoacyl-tRNA to the A-site of ribosomes during protein biosynthesis	OG0025750	1	2	2	0	0	0	0	0	0	0	0	0	0	0	0	0
Cupin superfamily (DUF985)	OG0025794	2	1	2	0	0	0	0	0	0	0	0	0	0	0	0	0
carbohydrate binding	OG0025798	2	1	2	0	0	0	0	0	0	0	0	0	0	0	0	0
GTPase IMAP family member 8-like	OG0029784	1	1	2	0	0	0	0	0	0	0	0	0	0	0	0	0
Cholinergic receptor, nicotinic, alpha 2	OG0029798	1	1	2	0	0	0	0	0	0	0	0	0	0	0	0	0
protein kinase activity	OG0029828	1	1	2	0	0	0	0	0	0	0	0	0	0	0	0	0
Oxidoreductase activity. It is involved in the biological process described with metabolic process	OG0029835	1	1	2	0	0	0	0	0	0	0	0	0	0	0	0	0
regulation of response to stimulus	OG0029848	1	1	2	0	0	0	0	0	0	0	0	0	0	0	0	0
negative regulation of hemostasis	OG0029849	1	1	2	0	0	0	0	0	0	0	0	0	0	0	0	0
serine-type endopeptidase inhibitor activity	OG0029859	1	1	2	0	0	0	0	0	0	0	0	0	0	0	0	0
family with sequence similarity 20, member B	OG0029866	1	1	2	0	0	0	0	0	0	0	0	0	0	0	0	0
calcium ion binding	OG0029877	1	1	2	0	0	0	0	0	0	0	0	0	0	0	0	0
cytoskeleton organization	OG0029881	1	1	2	0	0	0	0	0	0	0	0	0	0	0	0	0
GTP-binding protein Rhes-like	OG0029892	1	1	2	0	0	0	0	0	0	0	0	0	0	0	0	0
Belongs to the G-protein coupled receptor 2 family	OG0029902	1	1	2	0	0	0	0	0	0	0	0	0	0	0	0	0
aspartic-type endopeptidase activity	OG0029903	1	1	2	0	0	0	0	0	0	0	0	0	0	0	0	0
guanylate cyclase activity	OG0029909	1	1	2	0	0	0	0	0	0	0	0	0	0	0	0	0
Belongs to the MIP aquaporin (TC 1.A.8) family	OG0029930	1	1	2	0	0	0	0	0	0	0	0	0	0	0	0	0
zinc ion binding	OG0029996	1	1	2	0	0	0	0	0	0	0	0	0	0	0	0	0
Glycosyltransferase that generates the core 1 O-glycan Gal-beta1-3GalNAc-alpha1-Ser Thr (T antigen), which is a precursor for many extended O-glycans in glycoproteins	OG0030029	1	1	2	0	0	0	0	0	0	0	0	0	0	0	0	0
protein serine threonine kinase activity. It is involved in the biological process described with protein phosphorylation	OG0030040	1	1	2	0	0	0	0	0	0	0	0	0	0	0	0	0
Carboxylesterase family	OG0030049	1	1	2	0	0	0	0	0	0	0	0	0	0	0	0	0
N-terminal region of glycosyl transferase group 7	OG0030082	1	1	2	0	0	0	0	0	0	0	0	0	0	0	0	0
Transcription factor	OG0030100	1	1	2	0	0	0	0	0	0	0	0	0	0	0	0	0
Major Facilitator Superfamily	OG0030121	1	1	2	0	0	0	0	0	0	0	0	0	0	0	0	0
alkylhalidase activity	OG0030123	1	1	2	0	0	0	0	0	0	0	0	0	0	0	0	0
E3 ubiquitin-protein ligase TRIM56	OG0030145	1	1	2	0	0	0	0	0	0	0	0	0	0	0	0	0
PMP-22/EMP/MP20/Claudin tight junction	OG0030149	1	1	2	0	0	0	0	0	0	0	0	0	0	0	0	0
oxidoreductase activity, acting on paired donors, with incorporation or reduction of molecular oxygen, reduced ascorbate as one donor, and incorporation of one atom of oxygen	OG0030159	1	1	2	0	0	0	0	0	0	0	0	0	0	0	0	0
NAD dependent epimerase/dehydratase family	OG0030164	1	1	2	0	0	0	0	0	0	0	0	0	0	0	0	0
kinase-like protein	OG0030171	1	1	2	0	0	0	0	0	0	0	0	0	0	0	0	0
von Willebrand factor (vWF) type A domain	OG0013238	2	13	1	0	0	0	0	0	0	0	0	0	0	0	0	0
ATPase activity	OG0015168	9	2	1	0	0	0	0	0	0	0	0	0	0	0	0	0
positive regulation of adiponectin secretion	OG0015870	6	4	1	0	0	0	0	0	0	0	0	0	0	0	0	0
CUB and sushi	OG0016637	7	2	1	0	0	0	0	0	0	0	0	0	0	0	0	0
N-acetyltransferase activity	OG0016639	4	5	1	0	0	0	0	0	0	0	0	0	0	0	0	0
chondroitin 4-sulfotransferase activity	OG0017600	5	3	1	0	0	0	0	0	0	0	0	0	0	0	0	0
methyltransferase activity	OG0017613	3	5	1	0	0	0	0	0	0	0	0	0	0	0	0	0
Catalytic activity	OG0017615	6	2	1	0	0	0	0	0	0	0	0	0	0	0	0	0
nucleic acid binding	OG0017621	4	4	1	0	0	0	0	0	0	0	0	0	0	0	0	0
Fibrinogen-related domains (FReDs)	OG0018822	6	1	1	0	0	0	0	0	0	0	0	0	0	0	0	0
plexin domain-containing protein	OG0018823	4	3	1	0	0	0	0	0	0	0	0	0	0	0	0	0
chondroitin 4-sulfotransferase activity	OG0018826	3	4	1	0	0	0	0	0	0	0	0	0	0	0	0	0
Baculoviral inhibition of apoptosis protein repeat	OG0018835	5	2	1	0	0	0	0	0	0	0	0	0	0	0	0	0
monooxygenase activity	OG0018839	5	2	1	0	0	0	0	0	0	0	0	0	0	0	0	0
Transcriptional regulator	OG0018845	5	2	1	0	0	0	0	0	0	0	0	0	0	0	0	0
ATP binding	OG0018847	6	1	1	0	0	0	0	0	0	0	0	0	0	0	0	0
Protein of unknown function (DUF3011)	OG0018858	5	2	1	0	0	0	0	0	0	0	0	0	0	0	0	0
Belongs to the RNase T2 family	OG0020403	3	3	1	0	0	0	0	0	0	0	0	0	0	0	0	0
alpha-1,6-mannosylglycoprotein 6-beta-N-acetylglucosaminyltransferase activity	OG0020411	3	3	1	0	0	0	0	0	0	0	0	0	0	0	0	0
Baculoviral IAP	OG0020433	3	3	1	0	0	0	0	0	0	0	0	0	0	0	0	0
positive regulation of TOR signaling	OG0020443	3	3	1	0	0	0	0	0	0	0	0	0	0	0	0	0
Mitochondria-eating protein	OG0020450	2	4	1	0	0	0	0	0	0	0	0	0	0	0	0	0
Uracil-DNA glycosylase	OG0020451	2	4	1	0	0	0	0	0	0	0	0	0	0	0	0	0
Immunoglobulin C-2 Type	OG0020456	5	1	1	0	0	0	0	0	0	0	0	0	0	0	0	0
poly ADP-ribose polymerase	OG0020461	3	3	1	0	0	0	0	0	0	0	0	0	0	0	0	0
poly ADP-ribose polymerase	OG0020462	5	1	1	0	0	0	0	0	0	0	0	0	0	0	0	0
lactose synthase activity	OG0020467	2	4	1	0	0	0	0	0	0	0	0	0	0	0	0	0
Transferase activity, transferring glycosyl groups. It is involved in the biological process described with carbohydrate metabolic process	OG0020470	4	2	1	0	0	0	0	0	0	0	0	0	0	0	0	0
XK-related protein	OG0020474	3	3	1	0	0	0	0	0	0	0	0	0	0	0	0	0
carbohydrate binding	OG0020481	5	1	1	0	0	0	0	0	0	0	0	0	0	0	0	0
ATPase activity, coupled to transmembrane movement of substances	OG0022600	2	3	1	0	0	0	0	0	0	0	0	0	0	0	0	0
transcription factor A, mitochondrial	OG0022609	4	1	1	0	0	0	0	0	0	0	0	0	0	0	0	0
N-acetylneuraminate lyase activity	OG0022625	4	1	1	0	0	0	0	0	0	0	0	0	0	0	0	0
BCL2-associated X protein	OG0022639	4	1	1	0	0	0	0	0	0	0	0	0	0	0	0	0
mannosyl-inositol phosphorylceramide biosynthetic process	OG0022646	4	1	1	0	0	0	0	0	0	0	0	0	0	0	0	0
organic anion transmembrane transporter activity	OG0022651	2	3	1	0	0	0	0	0	0	0	0	0	0	0	0	0
Baculoviral inhibition of apoptosis protein repeat	OG0022654	4	1	1	0	0	0	0	0	0	0	0	0	0	0	0	0
Catalyzes conversion of folates to polyglutamate derivatives allowing concentration of folate compounds in the cell and the intracellular retention of these cofactors, which are important substrates for most of the folate-dependent enzymes that are involved in one-carbon transfer reactions involved in purine, pyrimidine and amino acid synthesis	OG0022673	3	2	1	0	0	0	0	0	0	0	0	0	0	0	0	0
EF-hand domain	OG0022674	3	2	1	0	0	0	0	0	0	0	0	0	0	0	0	0
acetylcholine-gated cation-selective channel activity	OG0022685	4	1	1	0	0	0	0	0	0	0	0	0	0	0	0	0
endopeptidase inhibitor activity	OG0022686	3	2	1	0	0	0	0	0	0	0	0	0	0	0	0	0
structural constituent of cuticle	OG0022690	1	4	1	0	0	0	0	0	0	0	0	0	0	0	0	0
Copper type II ascorbate-dependent monooxygenase, N-terminal domain	OG0022693	2	3	1	0	0	0	0	0	0	0	0	0	0	0	0	0
cell adhesion	OG0022695	4	1	1	0	0	0	0	0	0	0	0	0	0	0	0	0
Immunoglobulin like	OG0022696	2	3	1	0	0	0	0	0	0	0	0	0	0	0	0	0
neurotransmitter:sodium symporter activity	OG0022698	3	2	1	0	0	0	0	0	0	0	0	0	0	0	0	0
signaling receptor activity	OG0022700	3	2	1	0	0	0	0	0	0	0	0	0	0	0	0	0
ABC-2 type transporter	OG0022702	3	2	1	0	0	0	0	0	0	0	0	0	0	0	0	0
oxidoreductase activity	OG0022709	2	3	1	0	0	0	0	0	0	0	0	0	0	0	0	0
It is involved in the biological process described with transmembrane transport	OG0022712	3	2	1	0	0	0	0	0	0	0	0	0	0	0	0	0
mannose-ethanolamine phosphotransferase activity	OG0022713	3	2	1	0	0	0	0	0	0	0	0	0	0	0	0	0
Interferon-induced protein 44-like	OG0022715	3	2	1	0	0	0	0	0	0	0	0	0	0	0	0	0
Methyltransferase domain	OG0022720	2	3	1	0	0	0	0	0	0	0	0	0	0	0	0	0
negative regulation of fibroblast proliferation	OG0022723	1	4	1	0	0	0	0	0	0	0	0	0	0	0	0	0
pre-mRNA 3'-splice site binding	OG0025585	2	2	1	0	0	0	0	0	0	0	0	0	0	0	0	0
Glycosyltransferase that generates the core 1 O-glycan Gal-beta1-3GalNAc-alpha1-Ser Thr (T antigen), which is a precursor for many extended O-glycans in glycoproteins	OG0025588	3	1	1	0	0	0	0	0	0	0	0	0	0	0	0	0
beta-D-xylosidase	OG0025591	3	1	1	0	0	0	0	0	0	0	0	0	0	0	0	0
Zfx / Zfy transcription activation region	OG0025592	3	1	1	0	0	0	0	0	0	0	0	0	0	0	0	0
Probably involved in the biogenesis of the COX complex	OG0025602	2	2	1	0	0	0	0	0	0	0	0	0	0	0	0	0
N-acetylmuramoyl-L-alanine amidase activity. It is involved in the biological process described with peptidoglycan catabolic process	OG0025614	2	2	1	0	0	0	0	0	0	0	0	0	0	0	0	0
Intermediate filament tail domain-containing protein	OG0025620	2	2	1	0	0	0	0	0	0	0	0	0	0	0	0	0
Protein tyrosine phosphatase, receptor type, t	OG0025621	3	1	1	0	0	0	0	0	0	0	0	0	0	0	0	0
Thiopurine S-methyltransferase (TPMT)	OG0025647	2	2	1	0	0	0	0	0	0	0	0	0	0	0	0	0
Neurexophilin	OG0025650	3	1	1	0	0	0	0	0	0	0	0	0	0	0	0	0
Baculoviral inhibition of apoptosis protein repeat	OG0025652	3	1	1	0	0	0	0	0	0	0	0	0	0	0	0	0
Lytic polysaccharide mono-oxygenase, cellulose-degrading	OG0025656	3	1	1	0	0	0	0	0	0	0	0	0	0	0	0	0
mannosyl-inositol phosphorylceramide biosynthetic process	OG0025658	2	2	1	0	0	0	0	0	0	0	0	0	0	0	0	0
Cysteine-type peptidase activity. It is involved in the biological process described with proteolysis	OG0025659	2	2	1	0	0	0	0	0	0	0	0	0	0	0	0	0
NADH dehydrogenase ubiquinone	OG0025661	2	2	1	0	0	0	0	0	0	0	0	0	0	0	0	0
Family with sequence similarity 69 member C	OG0025663	3	1	1	0	0	0	0	0	0	0	0	0	0	0	0	0
Sulfotransferase family, cytosolic, 6b, member 1	OG0025664	2	2	1	0	0	0	0	0	0	0	0	0	0	0	0	0
regulation of response to stimulus	OG0025679	2	2	1	0	0	0	0	0	0	0	0	0	0	0	0	0
protein tyrosine phosphatase activity	OG0025686	3	1	1	0	0	0	0	0	0	0	0	0	0	0	0	0
positive regulation of adiponectin secretion	OG0025693	3	1	1	0	0	0	0	0	0	0	0	0	0	0	0	0
Hsc70-interacting protein	OG0025695	3	1	1	0	0	0	0	0	0	0	0	0	0	0	0	0
Major Facilitator Superfamily	OG0025707	2	2	1	0	0	0	0	0	0	0	0	0	0	0	0	0
Poly (ADP-ribose) polymerase	OG0025718	2	2	1	0	0	0	0	0	0	0	0	0	0	0	0	0
alpha-2 macroglobulin receptor activity	OG0025725	3	1	1	0	0	0	0	0	0	0	0	0	0	0	0	0
ATP binding	OG0025727	2	2	1	0	0	0	0	0	0	0	0	0	0	0	0	0
Transferase activity, transferring acyl groups other than amino-acyl groups	OG0025729	2	2	1	0	0	0	0	0	0	0	0	0	0	0	0	0
CRAL/TRIO domain	OG0025731	3	1	1	0	0	0	0	0	0	0	0	0	0	0	0	0
negative regulation of TORC1 signaling	OG0025741	2	2	1	0	0	0	0	0	0	0	0	0	0	0	0	0
Neuronal acetylcholine receptor subunit alpha-6	OG0025742	3	1	1	0	0	0	0	0	0	0	0	0	0	0	0	0
Nodulin-like	OG0025743	3	1	1	0	0	0	0	0	0	0	0	0	0	0	0	0
ABC-2 type transporter	OG0025748	1	3	1	0	0	0	0	0	0	0	0	0	0	0	0	0
Mannose-6-phosphate receptor	OG0025760	2	2	1	0	0	0	0	0	0	0	0	0	0	0	0	0
negative regulation of cellular pH reduction	OG0025761	3	1	1	0	0	0	0	0	0	0	0	0	0	0	0	0
Glycosyltransferase that generates the core 1 O-glycan Gal-beta1-3GalNAc-alpha1-Ser Thr (T antigen), which is a precursor for many extended O-glycans in glycoproteins	OG0025763	3	1	1	0	0	0	0	0	0	0	0	0	0	0	0	0
MULE transposase domain	OG0025766	2	2	1	0	0	0	0	0	0	0	0	0	0	0	0	0
Belongs to the MIP aquaporin (TC 1.A.8) family	OG0025772	3	1	1	0	0	0	0	0	0	0	0	0	0	0	0	0
Zinc finger, C2H2 type	OG0025777	1	3	1	0	0	0	0	0	0	0	0	0	0	0	0	0
Belongs to the membrane-bound acyltransferase family	OG0025779	3	1	1	0	0	0	0	0	0	0	0	0	0	0	0	0
peptidyl-serine trans-autophosphorylation	OG0025784	2	2	1	0	0	0	0	0	0	0	0	0	0	0	0	0
chondroitin 4-sulfotransferase activity	OG0025789	3	1	1	0	0	0	0	0	0	0	0	0	0	0	0	0
Mannose receptor	OG0025792	2	2	1	0	0	0	0	0	0	0	0	0	0	0	0	0
mannose-6-phosphate isomerase	OG0025801	1	3	1	0	0	0	0	0	0	0	0	0	0	0	0	0
heme binding. It is involved in the biological process described with response to oxidative stress	OG0025803	2	2	1	0	0	0	0	0	0	0	0	0	0	0	0	0
Ribonuclease 2-5A	OG0025804	2	2	1	0	0	0	0	0	0	0	0	0	0	0	0	0
peptidyl-serine trans-autophosphorylation	OG0029782	2	1	1	0	0	0	0	0	0	0	0	0	0	0	0	0
Core-2/I-Branching enzyme	OG0029786	2	1	1	0	0	0	0	0	0	0	0	0	0	0	0	0
von Willebrand factor (vWF) type A domain	OG0029791	2	1	1	0	0	0	0	0	0	0	0	0	0	0	0	0
coiled-coil	OG0029796	1	2	1	0	0	0	0	0	0	0	0	0	0	0	0	0
Von Willebrand factor A	OG0029803	2	1	1	0	0	0	0	0	0	0	0	0	0	0	0	0
positive regulation of adiponectin secretion	OG0029811	1	2	1	0	0	0	0	0	0	0	0	0	0	0	0	0
chondroitin 4-sulfotransferase activity	OG0029814	2	1	1	0	0	0	0	0	0	0	0	0	0	0	0	0
e3 ubiquitin-protein ligase	OG0029816	2	1	1	0	0	0	0	0	0	0	0	0	0	0	0	0
peptide-aspartate beta-dioxygenase activity	OG0029825	1	2	1	0	0	0	0	0	0	0	0	0	0	0	0	0
mannosyl-inositol phosphorylceramide biosynthetic process	OG0029830	1	2	1	0	0	0	0	0	0	0	0	0	0	0	0	0
Glycosyltransferase sugar-binding region containing DXD motif	OG0029831	2	1	1	0	0	0	0	0	0	0	0	0	0	0	0	0
retinol dehydrogenase	OG0029836	2	1	1	0	0	0	0	0	0	0	0	0	0	0	0	0
F-box protein 2	OG0029838	2	1	1	0	0	0	0	0	0	0	0	0	0	0	0	0
Hsp20/alpha crystallin family	OG0029841	2	1	1	0	0	0	0	0	0	0	0	0	0	0	0	0
short chain dehydrogenase	OG0029842	1	2	1	0	0	0	0	0	0	0	0	0	0	0	0	0
phenylacetate catabolic process	OG0029844	2	1	1	0	0	0	0	0	0	0	0	0	0	0	0	0
Glutamine synthetase, beta-Grasp domain	OG0029852	1	2	1	0	0	0	0	0	0	0	0	0	0	0	0	0
Sodium-dependent phosphate transport protein	OG0029861	1	2	1	0	0	0	0	0	0	0	0	0	0	0	0	0
Belongs to the peptidase C14A family	OG0029867	1	2	1	0	0	0	0	0	0	0	0	0	0	0	0	0
propionate transmembrane transporter activity	OG0029880	2	1	1	0	0	0	0	0	0	0	0	0	0	0	0	0
phosphodiesterase I activity	OG0029883	1	2	1	0	0	0	0	0	0	0	0	0	0	0	0	0
ATP-binding cassette sub-family A	OG0029886	2	1	1	0	0	0	0	0	0	0	0	0	0	0	0	0
Hippocalcin	OG0029889	2	1	1	0	0	0	0	0	0	0	0	0	0	0	0	0
Dimethylaniline monooxygenase N-oxide-forming	OG0029897	1	2	1	0	0	0	0	0	0	0	0	0	0	0	0	0
Transferase activity, transferring glycosyl groups. It is involved in the biological process described with carbohydrate metabolic process	OG0029925	2	1	1	0	0	0	0	0	0	0	0	0	0	0	0	0
glomerular basement membrane development	OG0029934	2	1	1	0	0	0	0	0	0	0	0	0	0	0	0	0
ciliary receptor clustering involved in smoothened signaling pathway	OG0029946	2	1	1	0	0	0	0	0	0	0	0	0	0	0	0	0
MAC Perforin domain containing protein	OG0029949	2	1	1	0	0	0	0	0	0	0	0	0	0	0	0	0
Glycine-rich domain-containing protein-like	OG0029952	2	1	1	0	0	0	0	0	0	0	0	0	0	0	0	0
Lytic polysaccharide mono-oxygenase, cellulose-degrading	OG0029962	2	1	1	0	0	0	0	0	0	0	0	0	0	0	0	0
protein tyrosine phosphatase activity	OG0029974	2	1	1	0	0	0	0	0	0	0	0	0	0	0	0	0
Zinc finger protein 711	OG0029979	2	1	1	0	0	0	0	0	0	0	0	0	0	0	0	0
short chain dehydrogenase	OG0029980	1	2	1	0	0	0	0	0	0	0	0	0	0	0	0	0
It is involved in the biological process described with transmembrane transport	OG0029984	2	1	1	0	0	0	0	0	0	0	0	0	0	0	0	0
creatine transmembrane transporter activity	OG0029985	1	2	1	0	0	0	0	0	0	0	0	0	0	0	0	0
beta-N-acetylgalactosaminidase activity	OG0029987	2	1	1	0	0	0	0	0	0	0	0	0	0	0	0	0
chondroitin 4-sulfotransferase activity	OG0029988	2	1	1	0	0	0	0	0	0	0	0	0	0	0	0	0
positive regulation of adiponectin secretion	OG0029993	2	1	1	0	0	0	0	0	0	0	0	0	0	0	0	0
regulation of kainate selective glutamate receptor activity	OG0030002	2	1	1	0	0	0	0	0	0	0	0	0	0	0	0	0
Zinc finger protein	OG0030007	1	2	1	0	0	0	0	0	0	0	0	0	0	0	0	0
serine-type endopeptidase activity	OG0030008	2	1	1	0	0	0	0	0	0	0	0	0	0	0	0	0
Zinc finger protein	OG0030009	2	1	1	0	0	0	0	0	0	0	0	0	0	0	0	0
Ras-related protein Rab-18-B-like	OG0030018	2	1	1	0	0	0	0	0	0	0	0	0	0	0	0	0
transmembrane transport	OG0030020	1	2	1	0	0	0	0	0	0	0	0	0	0	0	0	0
Sushi, von Willebrand factor type A, EGF and pentraxin	OG0030030	2	1	1	0	0	0	0	0	0	0	0	0	0	0	0	0
Transferase activity, transferring phosphorus-containing groups	OG0030032	2	1	1	0	0	0	0	0	0	0	0	0	0	0	0	0
Protein of unknown function (DUF1279)	OG0030043	2	1	1	0	0	0	0	0	0	0	0	0	0	0	0	0
CRAL/TRIO domain	OG0030046	2	1	1	0	0	0	0	0	0	0	0	0	0	0	0	0
monooxygenase activity	OG0030048	1	2	1	0	0	0	0	0	0	0	0	0	0	0	0	0
TIR domain binding	OG0030055	1	2	1	0	0	0	0	0	0	0	0	0	0	0	0	0
Immunoglobulin	OG0030060	2	1	1	0	0	0	0	0	0	0	0	0	0	0	0	0
calmodulin	OG0030061	1	2	1	0	0	0	0	0	0	0	0	0	0	0	0	0
negative regulation of heat generation	OG0030066	2	1	1	0	0	0	0	0	0	0	0	0	0	0	0	0
Sulfotransferase	OG0030068	2	1	1	0	0	0	0	0	0	0	0	0	0	0	0	0
telomerase activity	OG0030072	2	1	1	0	0	0	0	0	0	0	0	0	0	0	0	0
Nitrate transporter	OG0030081	2	1	1	0	0	0	0	0	0	0	0	0	0	0	0	0
Protein of unknown function (DUF3011)	OG0030094	1	2	1	0	0	0	0	0	0	0	0	0	0	0	0	0
CRAL/TRIO domain	OG0030115	1	2	1	0	0	0	0	0	0	0	0	0	0	0	0	0
sulfotransferase activity	OG0030119	2	1	1	0	0	0	0	0	0	0	0	0	0	0	0	0
Methyltransferase domain	OG0030122	1	2	1	0	0	0	0	0	0	0	0	0	0	0	0	0
Zgc 114041	OG0030124	1	2	1	0	0	0	0	0	0	0	0	0	0	0	0	0
Kelch-like protein 17	OG0030140	2	1	1	0	0	0	0	0	0	0	0	0	0	0	0	0
Glutathione S-transferase, C-terminal domain	OG0030146	2	1	1	0	0	0	0	0	0	0	0	0	0	0	0	0
circadian temperature homeostasis	OG0030157	2	1	1	0	0	0	0	0	0	0	0	0	0	0	0	0
Cytochrome P450, family 2, subfamily U, polypeptide 1	OG0030162	2	1	1	0	0	0	0	0	0	0	0	0	0	0	0	0
Macrophage mannose receptor 1-like	OG0030163	1	2	1	0	0	0	0	0	0	0	0	0	0	0	0	0
Tigger transposable	OG0030165	2	1	1	0	0	0	0	0	0	0	0	0	0	0	0	0
Phospholipase A2 receptor 1, 180kDa	OG0030166	2	1	1	0	0	0	0	0	0	0	0	0	0	0	0	0
mannose binding	OG0030168	1	2	1	0	0	0	0	0	0	0	0	0	0	0	0	0
3'-5'-exoribonuclease that specifically recognizes RNAs polyuridylated at their 3' end and mediates their degradation. Component of an exosome-independent RNA degradation pathway that mediates degradation of both mRNAs and miRNAs that have been polyuridylated by a terminal uridylyltransferase. Essential for correct mitosis, and negatively regulates cell proliferation	OG0030169	2	1	1	0	0	0	0	0	0	0	0	0	0	0	0	0
Baculoviral IAP repeat-containing	OG0030175	2	1	1	0	0	0	0	0	0	0	0	0	0	0	0	0
TIGRFAM rfaE bifunctional protein, domain I	OG0030179	1	2	1	0	0	0	0	0	0	0	0	0	0	0	0	0
BPI fold containing family C	OG0030181	1	2	1	0	0	0	0	0	0	0	0	0	0	0	0	0
Laminin G domain	OG0035708	1	1	1	0	0	0	0	0	0	0	0	0	0	0	0	0
Heat shock 70 kDa protein 12A-like	OG0035713	1	1	1	0	0	0	0	0	0	0	0	0	0	0	0	0
Prolyl 4-hydroxylase	OG0035714	1	1	1	0	0	0	0	0	0	0	0	0	0	0	0	0
acetylcholine receptor subunit	OG0035715	1	1	1	0	0	0	0	0	0	0	0	0	0	0	0	0
chondroitin 4-sulfotransferase activity	OG0035722	1	1	1	0	0	0	0	0	0	0	0	0	0	0	0	0
DBH-like monooxygenase protein 1	OG0035725	1	1	1	0	0	0	0	0	0	0	0	0	0	0	0	0
C-type lectin (CTL) or carbohydrate-recognition domain (CRD)	OG0035726	1	1	1	0	0	0	0	0	0	0	0	0	0	0	0	0
Belongs to the G-protein coupled receptor 1 family	OG0035737	1	1	1	0	0	0	0	0	0	0	0	0	0	0	0	0
GTPase of unknown function C-terminal	OG0035742	1	1	1	0	0	0	0	0	0	0	0	0	0	0	0	0
Calmodulin	OG0035744	1	1	1	0	0	0	0	0	0	0	0	0	0	0	0	0
DBH-like monooxygenase protein 1	OG0035746	1	1	1	0	0	0	0	0	0	0	0	0	0	0	0	0
mannosyl-inositol phosphorylceramide biosynthetic process	OG0035749	1	1	1	0	0	0	0	0	0	0	0	0	0	0	0	0
Zinc finger protein 217	OG0035754	1	1	1	0	0	0	0	0	0	0	0	0	0	0	0	0
Lytic polysaccharide mono-oxygenase, cellulose-degrading	OG0035755	1	1	1	0	0	0	0	0	0	0	0	0	0	0	0	0
mannosyl-inositol phosphorylceramide biosynthetic process	OG0035760	1	1	1	0	0	0	0	0	0	0	0	0	0	0	0	0
extracellular ligand-gated ion channel activity	OG0035766	1	1	1	0	0	0	0	0	0	0	0	0	0	0	0	0
Thrombospondin type 1 repeats	OG0035767	1	1	1	0	0	0	0	0	0	0	0	0	0	0	0	0
metalloaminopeptidase activity	OG0035775	1	1	1	0	0	0	0	0	0	0	0	0	0	0	0	0
starch binding. It is involved in the biological process described with lipid metabolic process	OG0035777	1	1	1	0	0	0	0	0	0	0	0	0	0	0	0	0
Belongs to the G-protein coupled receptor 1 family. Vasopressin oxytocin receptor subfamily	OG0035778	1	1	1	0	0	0	0	0	0	0	0	0	0	0	0	0
Vasopressin receptor activity. It is involved in the biological process described with G-protein coupled receptor signaling pathway	OG0035790	1	1	1	0	0	0	0	0	0	0	0	0	0	0	0	0
motor learning	OG0035808	1	1	1	0	0	0	0	0	0	0	0	0	0	0	0	0
nucleotide binding. It is involved in the biological process described with mRNA processing	OG0035811	1	1	1	0	0	0	0	0	0	0	0	0	0	0	0	0
C-type lectin (CTL) or carbohydrate-recognition domain (CRD)	OG0035815	1	1	1	0	0	0	0	0	0	0	0	0	0	0	0	0
complex subunit 1	OG0035816	1	1	1	0	0	0	0	0	0	0	0	0	0	0	0	0
EF-hand domain	OG0035817	1	1	1	0	0	0	0	0	0	0	0	0	0	0	0	0
selenoprotein N, 1	OG0035827	1	1	1	0	0	0	0	0	0	0	0	0	0	0	0	0
motor activity	OG0035830	1	1	1	0	0	0	0	0	0	0	0	0	0	0	0	0
glutamine	OG0035832	1	1	1	0	0	0	0	0	0	0	0	0	0	0	0	0
alcohol-forming fatty acyl-CoA reductase activity	OG0035833	1	1	1	0	0	0	0	0	0	0	0	0	0	0	0	0
GTPase activator activity	OG0035836	1	1	1	0	0	0	0	0	0	0	0	0	0	0	0	0
Ca2 -binding protein (EF-Hand superfamily	OG0035843	1	1	1	0	0	0	0	0	0	0	0	0	0	0	0	0
cytochrome p450	OG0035846	1	1	1	0	0	0	0	0	0	0	0	0	0	0	0	0
synaptonemal complex protein 2	OG0035848	1	1	1	0	0	0	0	0	0	0	0	0	0	0	0	0
Actin	OG0035849	1	1	1	0	0	0	0	0	0	0	0	0	0	0	0	0
Glycosyl hydrolase family 20, catalytic domain	OG0035860	1	1	1	0	0	0	0	0	0	0	0	0	0	0	0	0
Acyl transferase domain in polyketide synthase (PKS) enzymes.	OG0035861	1	1	1	0	0	0	0	0	0	0	0	0	0	0	0	0
telomerase activity	OG0035864	1	1	1	0	0	0	0	0	0	0	0	0	0	0	0	0
PFAM FKBP-type peptidyl-prolyl cis-trans isomerase	OG0035866	1	1	1	0	0	0	0	0	0	0	0	0	0	0	0	0
Kielin chordin-like protein	OG0035869	1	1	1	0	0	0	0	0	0	0	0	0	0	0	0	0
Annexin repeats	OG0035871	1	1	1	0	0	0	0	0	0	0	0	0	0	0	0	0
Transmembrane protein 26	OG0035875	1	1	1	0	0	0	0	0	0	0	0	0	0	0	0	0
circadian temperature homeostasis	OG0035877	1	1	1	0	0	0	0	0	0	0	0	0	0	0	0	0
GMC oxidoreductase	OG0035878	1	1	1	0	0	0	0	0	0	0	0	0	0	0	0	0
Neuroligin	OG0035883	1	1	1	0	0	0	0	0	0	0	0	0	0	0	0	0
voltage-gated potassium channel activity	OG0035887	1	1	1	0	0	0	0	0	0	0	0	0	0	0	0	0
EGF domain, unclasssified subfamily	OG0035889	1	1	1	0	0	0	0	0	0	0	0	0	0	0	0	0
DNA dealkylation involved in DNA repair	OG0035900	1	1	1	0	0	0	0	0	0	0	0	0	0	0	0	0
bis(5'-adenosyl)-triphosphatase activity	OG0035901	1	1	1	0	0	0	0	0	0	0	0	0	0	0	0	0
Catalyzes the reduction of fatty acyl-CoA to fatty alcohols	OG0035906	1	1	1	0	0	0	0	0	0	0	0	0	0	0	0	0
Tetraspanin family	OG0035922	1	1	1	0	0	0	0	0	0	0	0	0	0	0	0	0
Sulfotransferase family, cytosolic, 6b, member 1	OG0035935	1	1	1	0	0	0	0	0	0	0	0	0	0	0	0	0
negative regulation of heat generation	OG0035936	1	1	1	0	0	0	0	0	0	0	0	0	0	0	0	0
structural constituent of cuticle	OG0035939	1	1	1	0	0	0	0	0	0	0	0	0	0	0	0	0
Deleted in malignant brain tumors 1	OG0035941	1	1	1	0	0	0	0	0	0	0	0	0	0	0	0	0
UPF0577 protein KIAA1324-like	OG0035962	1	1	1	0	0	0	0	0	0	0	0	0	0	0	0	0
Cyclic AMP receptor-like protein	OG0035965	1	1	1	0	0	0	0	0	0	0	0	0	0	0	0	0
galactosylgalactosylxylosylprotein 3-beta-glucuronosyltransferase activity	OG0035967	1	1	1	0	0	0	0	0	0	0	0	0	0	0	0	0
Family with sequence similarity 69 member C	OG0035968	1	1	1	0	0	0	0	0	0	0	0	0	0	0	0	0
cell division	OG0035970	1	1	1	0	0	0	0	0	0	0	0	0	0	0	0	0
caveola assembly	OG0035997	1	1	1	0	0	0	0	0	0	0	0	0	0	0	0	0
acetylcholine-gated cation-selective channel activity	OG0036003	1	1	1	0	0	0	0	0	0	0	0	0	0	0	0	0
Neuronal acetylcholine receptor subunit	OG0036008	1	1	1	0	0	0	0	0	0	0	0	0	0	0	0	0
carbohydrate binding	OG0036010	1	1	1	0	0	0	0	0	0	0	0	0	0	0	0	0
FAT tumor suppressor homolog 1a	OG0036013	1	1	1	0	0	0	0	0	0	0	0	0	0	0	0	0
Neuronal acetylcholine receptor subunit	OG0036018	1	1	1	0	0	0	0	0	0	0	0	0	0	0	0	0
Lipase (class 3)	OG0036020	1	1	1	0	0	0	0	0	0	0	0	0	0	0	0	0
Ubiquitin-conjugating enzyme E2, catalytic domain homologues	OG0036023	1	1	1	0	0	0	0	0	0	0	0	0	0	0	0	0
mannosyl-inositol phosphorylceramide biosynthetic process	OG0036025	1	1	1	0	0	0	0	0	0	0	0	0	0	0	0	0
Transmembrane protein 194A	OG0036033	1	1	1	0	0	0	0	0	0	0	0	0	0	0	0	0
positive regulation of actin filament depolymerization	OG0036039	1	1	1	0	0	0	0	0	0	0	0	0	0	0	0	0
Tetraspanin family	OG0036047	1	1	1	0	0	0	0	0	0	0	0	0	0	0	0	0
Belongs to the sodium solute symporter (SSF) (TC 2.A.21) family	OG0036061	1	1	1	0	0	0	0	0	0	0	0	0	0	0	0	0
CRAL/TRIO domain	OG0036065	1	1	1	0	0	0	0	0	0	0	0	0	0	0	0	0
Fucosyltransferase activity. It is involved in the biological process described with protein glycosylation	OG0036077	1	1	1	0	0	0	0	0	0	0	0	0	0	0	0	0
Solute carrier family 12	OG0036080	1	1	1	0	0	0	0	0	0	0	0	0	0	0	0	0
Belongs to the AAA ATPase family	OG0036081	1	1	1	0	0	0	0	0	0	0	0	0	0	0	0	0
cytoskeleton organization	OG0036083	1	1	1	0	0	0	0	0	0	0	0	0	0	0	0	0
translation initiation factor activity	OG0036087	1	1	1	0	0	0	0	0	0	0	0	0	0	0	0	0
collagen	OG0036088	1	1	1	0	0	0	0	0	0	0	0	0	0	0	0	0
Ion transport protein N-terminal	OG0036096	1	1	1	0	0	0	0	0	0	0	0	0	0	0	0	0
ABC-2 type transporter	OG0036102	1	1	1	0	0	0	0	0	0	0	0	0	0	0	0	0
Neuronal acetylcholine receptor subunit	OG0036106	1	1	1	0	0	0	0	0	0	0	0	0	0	0	0	0
U3 small nucleolar RNA-associated protein 18 homolog	OG0036120	1	1	1	0	0	0	0	0	0	0	0	0	0	0	0	0
phosphatidylinositol dephosphorylation	OG0036121	1	1	1	0	0	0	0	0	0	0	0	0	0	0	0	0
oxidoreductase activity, acting on paired donors, with incorporation or reduction of molecular oxygen, reduced ascorbate as one donor, and incorporation of one atom of oxygen	OG0036134	1	1	1	0	0	0	0	0	0	0	0	0	0	0	0	0
Methyltransferase domain	OG0036135	1	1	1	0	0	0	0	0	0	0	0	0	0	0	0	0
C1q and tumor necrosis factor related protein 4	OG0036136	1	1	1	0	0	0	0	0	0	0	0	0	0	0	0	0
heme binding. It is involved in the biological process described with response to oxidative stress	OG0036146	1	1	1	0	0	0	0	0	0	0	0	0	0	0	0	0
von Willebrand factor D and EGF	OG0036147	1	1	1	0	0	0	0	0	0	0	0	0	0	0	0	0
positive regulation of natural killer cell degranulation	OG0036151	1	1	1	0	0	0	0	0	0	0	0	0	0	0	0	0
Glutathione S-transferase, C-terminal domain	OG0036153	1	1	1	0	0	0	0	0	0	0	0	0	0	0	0	0
Si ch73-250a16.5	OG0036162	1	1	1	0	0	0	0	0	0	0	0	0	0	0	0	0
transmembrane transport	OG0036164	1	1	1	0	0	0	0	0	0	0	0	0	0	0	0	0
protein domain specific binding	OG0036167	1	1	1	0	0	0	0	0	0	0	0	0	0	0	0	0
5'-tyrosyl-DNA phosphodiesterase activity	OG0036168	1	1	1	0	0	0	0	0	0	0	0	0	0	0	0	0
glucose transmembrane transporter activity	OG0036169	1	1	1	0	0	0	0	0	0	0	0	0	0	0	0	0
CRAL/TRIO domain	OG0036173	1	1	1	0	0	0	0	0	0	0	0	0	0	0	0	0
C-type lectin domain family 3 member A	OG0036174	1	1	1	0	0	0	0	0	0	0	0	0	0	0	0	0
cytoskeleton organization	OG0036175	1	1	1	0	0	0	0	0	0	0	0	0	0	0	0	0
Heat shock 70 kDa protein 12A-like	OG0036180	1	1	1	0	0	0	0	0	0	0	0	0	0	0	0	0
beta-glucuronidase activity	OG0036187	1	1	1	0	0	0	0	0	0	0	0	0	0	0	0	0
monocarboxylic acid transmembrane transporter activity	OG0036200	1	1	1	0	0	0	0	0	0	0	0	0	0	0	0	0
Methionine biosynthesis protein MetW	OG0036201	1	1	1	0	0	0	0	0	0	0	0	0	0	0	0	0
Sulfotransferase domain	OG0036214	1	1	1	0	0	0	0	0	0	0	0	0	0	0	0	0
sulfotransferase activity	OG0036225	1	1	1	0	0	0	0	0	0	0	0	0	0	0	0	0
C-type lectin (CTL) or carbohydrate-recognition domain (CRD)	OG0036228	1	1	1	0	0	0	0	0	0	0	0	0	0	0	0	0
steroid hormone mediated signaling pathway	OG0036232	1	1	1	0	0	0	0	0	0	0	0	0	0	0	0	0
Link (Hyaluronan-binding)	OG0036237	1	1	1	0	0	0	0	0	0	0	0	0	0	0	0	0
It is involved in the biological process described with regulation of transcription, DNA-templated	OG0036238	1	1	1	0	0	0	0	0	0	0	0	0	0	0	0	0
cholinergic receptor, nicotinic, delta	OG0036241	1	1	1	0	0	0	0	0	0	0	0	0	0	0	0	0
mannosyl-inositol phosphorylceramide biosynthetic process	OG0036242	1	1	1	0	0	0	0	0	0	0	0	0	0	0	0	0
Belongs to the small GTPase superfamily. Arf family	OG0036245	1	1	1	0	0	0	0	0	0	0	0	0	0	0	0	0
nucleotide-binding oligomerization domain containing 1 signaling pathway	OG0036246	1	1	1	0	0	0	0	0	0	0	0	0	0	0	0	0
Structural component of the gap junctions	OG0036251	1	1	1	0	0	0	0	0	0	0	0	0	0	0	0	0
Globin	OG0036252	1	1	1	0	0	0	0	0	0	0	0	0	0	0	0	0
negative regulation of glial cell-derived neurotrophic factor receptor signaling pathway involved in ureteric bud formation	OG0036255	1	1	1	0	0	0	0	0	0	0	0	0	0	0	0	0
Belongs to the type-B carboxylesterase lipase family	OG0036261	1	1	1	0	0	0	0	0	0	0	0	0	0	0	0	0
Cupin superfamily (DUF985)	OG0036265	1	1	1	0	0	0	0	0	0	0	0	0	0	0	0	0
Neuronal acetylcholine receptor subunit alpha-6	OG0036269	1	1	1	0	0	0	0	0	0	0	0	0	0	0	0	0
PLAC8 family	OG0036283	1	1	1	0	0	0	0	0	0	0	0	0	0	0	0	0
Structural component of the gap junctions	OG0036290	1	1	1	0	0	0	0	0	0	0	0	0	0	0	0	0

[truncated: 2 more sheets: Suppl. Data 11, Suppl. Data 12]
